# Supplementary material for: Merizo: a rapid and accurate protein domain segmentation method using invariant point attention
Source: Nat Commun. 2023 Dec 19;14:8445. doi: 10.1038/s41467-023-43934-4 (PMC10730818; doi:10.1038/s41467-023-43934-4)
Supplement: Supplementary file 4 — Source Data [file 41467_2023_43934_MOESM4_ESM.xls]

## Sheet: summary
Asset	Panel	Sheet	Description
Figure 2	a	figure2_a_1	Box plots of IoU scores obtained by 9 methods - all targets
	a	figure2_a_2	Box plots of IoU scores obtained by 9 methods - consensus set
	a	figure2_a_3	Box plots of IoU scores obtained by 9 methods - dissensus set
	b	figure2_b	Scatter plot comparing IoU (to CATH) and IoU (to ECOD)
	c	figure2_c	Box plots of IoU and MCC±20 to CATH, to ECOD and to either
	d	figure2_d	Bar plot showing % of domain agreement between Merizo to CATH, ECOD and either
	e-f	figure2_ef	Bar plots showing domain count MAE and no. under/over predicted
Figure 3	a	figure3_a	Scatter plot of NDR count for AFDB-1195 targets for 4 methods
	b	figure3_b	Box plot data for CATH-663 set before and after fine-tuning
	c	figure3_c_merizo	Number of domains found by Merizo
		figure3_c_merizo_ecod	Number of domains found by Merizo matched to ECOD domains with TM-align score >= 0.5
		figure3_c_dpam	Number of DPAM domains in AFDB-1195 set
		figure3_c_dpam_ecod	Number of ECOD classifications given to AFDB-1195 set
Figure 4	a	figure4_a	Number of domain residues (DR) and non-domain residues (NDR) for each target
	b,c,d	figure4_bcd	Summary table containing per-domain b-i) plDDT, b-ii) pIoU, c) SSAP scores, as well as d) CATH classification
Table 1		table1	Per-target timings for each method. Overall timings for DeepDom.
Supplementary Figure 1		supp_fig_1	Nodes and edges for superfamily connection graph
Supplementary Figure 2	a_i	supp_fig_2_a_i	Chain length distributions for training and testing sets
	a_ii	supp_fig_2_a_ii	Domain count distributions for training and testing sets
	b_i	supp_fig_2_b_i	Domain count vs chain length box plots for the training set
	b_ii	supp_fig_2_b_ii	Domain count vs chain length box plots for the testing set
Supplementary Figure 6		supp_fig_6	Precision-recall curve and F1-scores
Supplementary Figure 8		supp_fig_8	Most populous CATH topologies identified in each class
Supplementary Figure 11		supp_fig_11	Raw method runtimes for 27 AFDB targets

## Sheet: figure2_a_1
targets	iou_merizo_af	iou_unidoc	iou_sword	iou_cnn	iou_deepdom	iou_rndassign	iou_rndunequal	iou_rndequal	iou_ecod
19hcA	0.812977	0.807	0.819	0.282	0.458	0.282	0.282	0.282	0.807
1a59A	0.878397	0.409	0.798	0.439	0.525	0.324	0.468	0.604	0.42
1aj8A	0.928557	0.426	0.78	0.458	0.393	0.325	0.468	0.592	0.429
1anxA	0.706384	0.858	0.603	0.079	0.514	0.109	0.181	0.258	0.935
1avcA	0.400649	0.736	0.738	0.062	0.294	0.053	0.155	0.095	0.9
1axnA	0.516855	0.593	0.587	0.076	0.081	0.104	0.19	0.243	0.898
1bpoA	0.620541	0.523	0.485	0.465	0.638	0.366	0.607	0.701	0.986
1c3cA	0.986102	0.553	0.65	0.698	0.549	0.271	0.477	0.323	0.943
1chkA	0.991626	0.82	0.935	0.361	0.318	0.361	0.361	0.361	0.361
1crkA	0.666024	0.984	0.984	0.984	0.513	0.378	0.644	0.629	0.982
1cscA	0.756357	0.512	0.914	0.512	0.511	0.365	0.539	0.635	0.509
1cshA	0.572854	0.495	0.933	0.508	0.501	0.359	0.525	0.638	0.495
1ddzA	0.265985	0.885	0.875	0.197	0.175	0.309	0.364	0.536	0.536
1dfaA	0.579188	0.609	0.609	0.584	0.227	0.221	0.299	0.447	0.84
1dk5A	0.903959	0.487	0.148	0.066	0.219	0.107	0.221	0.255	0.906
1dk5B	0.76323	0.819	0.141	0.063	0.266	0.106	0.236	0.248	0.899
1dkgA	0.696203	0.552	0.385	0.625	0.897	0.385	0.385	0.385	0.373
1dkgB	0.775063	0.987	0.987	0.347	0.934	0.379	0.379	0.379	0.365
1dm5A	0.898601	0.863	0.611	0.08	0.518	0.11	0.194	0.259	0.94
1dofA	0.694476	0.402	0.402	0.752	0.468	0.302	0.48	0.387	0.948
1dq3A	0.696141	0.462	0.152	0.234	0.178	0.165	0.233	0.321	0.941
1duwA	0.799892	0.806	0.817	0.288	0.415	0.288	0.288	0.288	0.806
1e2tA	0.854916	0.182	0.182	0.557	0.252	0.182	0.182	0.182	0.182
1ef0B	0.658098	0.685	0.8	0.766	0.248	0.286	0.411	0.632	0.246
1efdN	0.713319	1	1	0.366	0.899	0.426	0.426	0.426	0.758
1epuA	0.823328	0.624	0.361	0.165	0.105	0.146	0.262	0.251	0.62
1f52A	0.613411	0.937	0.569	0.569	0.579	0.38	0.63	0.556	0.937
1ftrA	0.966772	0.253	0.253	0.253	0.731	0.253	0.253	0.253	0.799
1furA	0.797726	0.978	0.793	0.786	0.387	0.295	0.461	0.496	0.945
1furB	0.961676	0.961	0.812	0.789	0.411	0.292	0.473	0.497	0.942
1fvhA	0.888612	0.687	0.392	0.235	0.117	0.159	0.261	0.286	0.685
1fzcC	0.663969	0.439	0.262	0.562	0.448	0.257	0.414	0.457	0.262
1fzdA	0.70457	0.318	0.318	0.229	0.298	0.318	0.318	0.318	0.318
1g4mA	0.907841	0.877	0.882	0.242	0.885	0.331	0.544	0.923	0.935
1gkmA	0.988202	0.992	0.865	0.988	0.444	0.355	0.599	0.787	0.996
1gttA	0.985849	0.986	0.986	0.251	0.282	0.344	0.481	0.991	0.986
1h1lD	0.489891	0.29	0.552	0.144	0.115	0.133	0.232	0.41	0.481
1h29B	0.728296	0.942	0.277	0.092	0.721	0.12	0.25	0.251	0.953
1h29D	0.930313	0.941	0.27	0.114	0.755	0.118	0.236	0.248	0.952
1hf2A	0.940416	0.97	0.96	0.893	0.266	0.293	0.293	0.293	0.99
1hf2C	0.888124	0.888	0.888	0.99	0.892	0.347	0.347	0.347	0.871
1hi8A	0.700921	0.514	0.213	0.285	0.256	0.22	0.378	0.402	0.408
1hm6A	0.344978	0.063	0.53	0.065	0.079	0.093	0.162	0.194	0.806
1hy0A	0.776926	0.717	0.605	0.704	0.254	0.257	0.373	0.444	0.709
1hyoA	0.748105	0.916	0.898	0.936	0.526	0.354	0.553	0.588	0.907
1i0aA	0.639742	0.701	0.653	0.594	0.239	0.248	0.35	0.443	0.713
1i4aA	0.949247	0.892	0.375	0.078	0.206	0.113	0.201	0.256	0.968
1iomA	0.924083	0.419	0.824	0.45	0.381	0.325	0.432	0.603	0.419
1j1jA	0.729263	0.973	0.869	0.37	0.768	0.37	0.37	0.37	0.37
1jc9A	0.853464	0.447	0.447	0.74	0.46	0.447	0.447	0.447	0.447
1jq5A	0.952062	0.566	0.947	0.32	0.423	0.336	0.565	0.845	0.95
1jswB	0.613889	0.962	0.544	0.791	0.314	0.294	0.473	0.507	0.946
1jvaB	0.560292	0.483	0.626	0.355	0.227	0.228	0.305	0.399	0.894
1k62A	0.648058	0.709	0.662	0.693	0.251	0.252	0.349	0.441	0.707
1k7wA	0.709783	0.711	0.667	0.702	0.251	0.252	0.366	0.441	0.703
1k8kD	0.965314	0.965	0.945	0.285	0.823	0.285	0.285	0.285	0.918
1kaeA	0.728223	0.763	0.563	0.224	0.446	0.242	0.341	0.539	0.575
1keyD	0.483412	0.972	0.865	0.362	0.534	0.362	0.362	0.362	0.362
1kq3A	0.994523	0.591	0.591	0.989	0.952	0.349	0.595	0.877	0.992
1ksiA	0.500612	0.575	0.493	0.362	0.471	0.253	0.545	0.469	0.875
1kzqA	1	1	1	0.26	0.346	0.26	0.26	0.26	1
1l5hA	0.854388	0.789	0.485	0.212	0.197	0.178	0.304	0.386	0.869
1lmlA	0.871137	0.72	0.741	0.501	0.097	0.161	0.275	0.324	0.134
1lwuB	0.719608	0.472	0.245	0.695	0.61	0.252	0.385	0.419	0.245
1lwuC	0.648862	0.444	0.227	0.488	0.465	0.23	0.361	0.39	0.282
1m15A	0.569625	0.989	0.989	0.992	0.497	0.376	0.631	0.639	0.989
1m1jB	0.338628	0.582	0.156	0.99	0.416	0.213	0.33	0.413	0.175
1m1jC	0.498972	0.415	0.156	0.985	0.556	0.213	0.356	0.407	0.243
1m4uA	0.693711	0.735	0.42	0.452	0.414	0.42	0.42	0.42	0.42
1m5hA	0.96687	0.259	0.259	0.259	0.205	0.259	0.259	0.259	0.8
1m5sA	0.96687	0.259	0.259	0.259	0.684	0.259	0.259	0.259	0.8
1m9iA	0.562091	0.685	0.638	0.025	0.536	0.047	0.145	0.103	0.889
1mhyG	0.611355	0.722	0.191	0.222	0.551	0.191	0.191	0.191	0.227
1mowA	0.834713	0.871	1	0.296	0.266	0.296	0.296	0.296	0.852
1mowG	0.816859	0.991	1	0.297	0.262	0.297	0.297	0.297	0.855
1mqsA	0.815196	0.89	0.336	0.202	0.195	0.146	0.222	0.21	0.673
1mtyG	0.706904	0.77	0.203	0.232	0.225	0.203	0.203	0.203	0.203
1n00A	0.75486	0.308	0.182	0.08	0.155	0.132	0.304	0.317	0.874
1n10A	0.98287	0.838	0.838	0.8	0.524	0.25	0.25	0.25	0.845
1n93X	0.683675	0.669	0.971	0.386	0.465	0.356	0.566	0.785	0.386
1na6A	0.989104	0.733	0.995	0.191	0.278	0.345	0.536	0.942	0.995
1na6B	0.779747	0.742	0.752	0.468	0.879	0.344	0.567	0.89	0.985
1ng6A	1	1	1	0.378	0.457	0.378	0.378	0.378	0.378
1o2dA	0.770934	0.966	0.966	0.943	0.223	0.338	0.538	0.966	0.966
1o7xA	0.885305	0.428	0.855	0.448	0.611	0.332	0.466	0.608	0.432
1ofwA	0.812977	0.807	0.819	0.282	0.177	0.282	0.282	0.282	0.807
1oglA	0.792787	0.793	0.984	0.271	0.714	0.271	0.271	0.271	0.271
1owbA	0.80568	0.469	0.701	0.356	0.368	0.289	0.422	0.454	0.356
1pprM	0.96845	0.994	0.994	0.723	0.232	0.348	0.502	0.994	0.971
1pq4A	0.992195	1	0.94	0.567	0.442	0.355	0.355	0.355	0.897
1q5nA	0.593931	0.576	0.521	0.676	0.368	0.258	0.436	0.331	0.922
1qguA	0.863199	0.722	0.766	0.168	0.136	0.196	0.262	0.364	0.676
1qh4A	0.948361	0.969	0.531	0.969	0.495	0.376	0.624	0.63	0.969
1qk1A	0.592685	0.99	0.542	0.979	0.521	0.383	0.596	0.635	0.989
1qyaB	0.974287	0.906	0.974	0.282	0.586	0.339	0.513	0.796	0.835
1r5jA	0.981358	0.994	1	0.271	0.241	0.35	0.443	0.715	0.963
1r6nA	0.907407	0.949	0.969	0.98	0.746	0.5	0.5	0.5	0.99
1re3B	0.564626	0.408	0.482	0.603	0.411	0.482	0.482	0.482	0.482
1re5A	0.768665	0.717	0.563	0.675	0.37	0.257	0.446	0.324	0.953
1re5D	0.839755	0.723	0.584	0.685	0.456	0.262	0.45	0.325	0.954
1ro2A	0.65092	0.3	0.3	0.333	0.535	0.3	0.3	0.3	0.3
1s7jA	0.954849	0.933	0.664	0.258	0.219	0.258	0.258	0.258	0.851
1sdjA	0.980463	0.274	0.987	0.274	0.659	0.345	0.525	0.783	0.827
1sg6A	0.741834	0.989	0.789	0.984	0.926	0.346	0.554	0.948	0.989
1sujA	0.895107	0.88	0.243	0.246	0.453	0.326	0.47	0.884	0.915
1sziA	0.650928	0.499	0.87	0.339	0.499	0.499	0.499	0.499	0.499
1szqA	0.995668	0.987	0.987	0.772	0.459	0.369	0.482	0.68	0.996
1szwA	0.825576	0.671	0.68	0.339	0.24	0.355	0.446	0.781	0.941
1t3uA	0.978036	0.284	0.284	0.936	0.184	0.284	0.284	0.284	0.284
1t3uB	0.978266	0.267	0.267	0.978	0.17	0.267	0.267	0.267	0.267
1t8sA	0.710871	1	0.678	1	0.439	0.365	0.588	0.705	0.464
1ta9A	0.93586	0.583	0.583	0.967	0.864	0.334	0.544	0.792	0.941
1ta9B	0.93661	0.583	0.583	0.957	0.887	0.331	0.55	0.798	0.937
1td9D	0.963703	0.994	1	0.274	0.249	0.35	0.429	0.748	0.964
1tj7A	0.693257	0.957	0.522	0.734	0.519	0.289	0.472	0.382	0.922
1tm0A	0.993376	0.276	0.98	0.276	0.769	0.35	0.47	0.797	0.787
1toaA	0.903156	0.267	0.964	0.388	0.281	0.267	0.267	0.267	0.979
1tu5A	0.99685	0	0.883	0.262	0.378	0.241	0.544	0.421	0.994
1tueG	0.969825	0.98	0.96	0.936	0.606	0.271	0.271	0.271	0.279
1u0kA	0.971932	0.918	0.986	0.285	0.29	0.285	0.285	0.285	0.833
1u6rA	0.59051	0.99	0.531	0.99	0.495	0.379	0.624	0.641	0.974
1ujnA	0.624269	0.942	0.942	0.247	0.859	0.331	0.512	0.903	0.942
1uvjA	0.580928	0.2	0.2	0.309	0.212	0.216	0.386	0.405	0.412
1v9mA	0.938433	0.252	0.898	0.523	0.291	0.187	0.176	0.16	0.994
1vdkA	0.813954	0.991	0.85	0.78	0.404	0.291	0.465	0.483	0.956
1vdkB	0.829391	0.991	0.849	0.76	0.393	0.291	0.468	0.479	0.956
1vgmA	0.844946	0.407	0.806	0.439	0.426	0.318	0.446	0.599	0.407
1vgpA	0.958693	0.404	0.81	0.432	0.694	0.323	0.463	0.599	0.404
1vkyB	0.985934	0.53	0.993	0.959	0.622	0.53	0.53	0.53	0.983
1vljA	0.941484	0.942	0.624	0.93	0.269	0.333	0.477	0.891	0.961
1vmiA	0.987619	0.994	0.994	0.271	0.24	0.345	0.415	0.754	0.948
1vraB	0.990488	1	0.369	0.604	0.61	0.369	0.369	0.369	0.589
1vrpB	0.50869	0.989	0.549	0.932	0.523	0.381	0.627	0.629	0.979
1vsgA	0.493457	0.588	0.889	0.315	0.593	0.351	0.453	0.485	0.315
1vz6A	0.654684	0.944	0.944	0.968	0.895	0.35	0.562	0.678	0.939
1w27A	0.703369	0.849	0.84	0.496	0.232	0.223	0.482	0.746	0.986
1w3wA	0.773335	0.881	0.152	0.079	0.377	0.113	0.205	0.256	0.962
1w4tA	0.615106	0.411	0.411	0.88	0.363	0.411	0.411	0.411	0.409
1w5rA	0.625345	0.402	0.402	0.968	0.332	0.402	0.402	0.402	0.402
1w7cA	0.717739	0.432	0.468	0.268	0.453	0.312	0.51	0.551	0.883
1wacA	0.697936	0.524	0.573	0.298	0.254	0.221	0.41	0.414	0.417
1wdiA	0.979728	0.565	1	0.557	0.481	0.565	0.565	0.565	0.943
1wzoA	0.983136	0.983	0.69	1	0.758	0.69	0.69	0.69	0.69
1wzoB	0.983277	0.983	0.692	0.992	0.753	0.692	0.692	0.692	0.692
1xahA	0.987693	0.994	0.994	0.255	0.842	0.341	0.533	0.994	0.994
1xaiA	0.983106	0.994	0.994	0.279	0.887	0.342	0.556	0.945	1
1xqbA	0.808006	0.808	0.342	0.691	0.409	0.342	0.342	0.342	0.808
1xubA	0.950909	0.283	0.965	0.283	0.36	0.283	0.283	0.283	0.866
1y2mA	0.798331	0.854	0.83	0.619	0.215	0.23	0.47	0.73	0.973
1y2mC	0.737447	0.854	0.829	0.587	0.215	0.231	0.462	0.727	0.973
1y2mD	0.66238	0.427	0.837	0.65	0.216	0.23	0.456	0.738	0.973
1ycnA	0.850206	0.775	0.561	0.062	0.259	0.102	0.187	0.228	0.856
1ye9A	0.89657	0.484	0.252	0.186	0.249	0.252	0.252	0.252	0.011
1yfmA	0.853867	0.97	0.768	0.771	0.401	0.297	0.45	0.476	0.941
1yiiA	0.906869	0.606	0.604	0.079	0.542	0.108	0.183	0.256	0.929
1yisA	0.624556	0.569	0.694	1	0.558	0.392	0.617	0.622	0.827
1ym5A	0.966579	0.849	0.903	0.289	0.261	0.289	0.289	0.289	0.909
1yu0A	0.842017	0.833	0.526	0.409	0.128	0.271	0.419	0.723	0.843
1yu2A	0.828921	0.829	0.524	0.387	0.132	0.274	0.399	0.72	0.84
1yy3A	0.919741	0.914	0.938	0.725	0.398	0.353	0.442	0.682	0.914
1z1nX	0.742517	0.756	0.743	0.145	0.254	0.159	0.295	0.276	0.744
1z2zA	0.690892	0.666	0.618	0.301	0.17	0.24	0.335	0.404	0.302
1z3uA	0.859401	0.426	0.426	0.52	0.405	0.426	0.426	0.426	0.426
1zhxA	0.674812	0.192	0.174	0.36	0.308	0.209	0.334	0.312	0.193
2ab5A	0.952928	0.953	0.256	0.41	0.224	0.256	0.256	0.256	0.953
2ab5B	0.94461	0.952	0.254	0.256	0.28	0.254	0.254	0.254	0.952
2ae0X	0.885939	0.289	0.897	0.289	0.263	0.319	0.275	0.313	0.897
2af4C	0.970218	0.994	0.964	0.264	0.43	0.338	0.446	0.702	0.964
2auaA	0.718024	0.296	0.547	0.299	0.184	0.296	0.296	0.296	0.276
2azpA	0.993731	0.969	0.988	0.256	0.228	0.345	0.436	0.728	0.776
2b5uA	0.868342	0.895	0.669	0.572	0.339	0.343	0.549	0.742	0.449
2bh0A	0.932258	0.923	0.276	0.933	0.428	0.276	0.276	0.276	0.913
2c10A	0.826881	0.843	0.333	0.29	0.621	0.179	0.465	0.302	0.819
2c4iA	0.975514	0.263	0.263	0.263	0.654	0.263	0.263	0.263	0.905
2cvcA	0.770313	0.791	0.281	0.096	0.642	0.121	0.214	0.205	0.801
2cw8A	0.739339	0.924	0.708	0.462	0.633	0.188	0.341	0.27	0.666
2cxaA	1	0.537	0.537	0.835	0.478	0.537	0.537	0.537	0.537
2czrA	1	0.807	0.965	0.282	0.548	0.282	0.282	0.282	0.948
2d3aA	0.950043	0.994	0.297	0.901	0.475	0.378	0.579	0.666	0.994
2dchX	0.888603	0.296	0.296	0.823	0.802	0.296	0.296	0.296	0.99
2dfuA	0.976266	0.961	0.68	0.984	0.766	0.68	0.68	0.68	0.68
2dyiA	0.871414	0.817	0.906	0.269	0.746	0.269	0.269	0.269	0.906
2e1mC	0.616233	0.618	0.203	0.486	0.227	0.203	0.203	0.203	0.625
2e84A	0.918129	0.829	0.508	0.09	0.706	0.12	0.255	0.266	0.954
2e9fB	0.896531	0.952	0.756	0.663	0.382	0.292	0.474	0.365	0.943
2etvA	0.860594	1	0.922	0.322	0.26	0.356	0.542	0.85	0.902
2f1lA	0.987723	1	1	0.964	0.451	0.302	0.302	0.302	1
2fauA	0.986115	0.979	0.979	0.275	0.814	0.275	0.275	0.275	0.993
2g5dA	0.797266	0.586	0.781	0.271	0.238	0.284	0.229	0.326	0.781
2g6gA	0.702329	0.816	1	0.458	0.161	0.352	0.288	0.367	0.967
2gk9B	0.960617	1	1	0.753	0.871	0.394	0.394	0.394	0.394
2gkeA	0.90859	0.862	0.862	0.25	0.708	0.25	0.25	0.25	0.748
2gruA	0.703091	0.995	0.826	1	0.924	0.346	0.575	0.932	0.995
2gu3A	0.984497	1	1	0.258	0.319	0.258	0.258	0.258	1
2guwB	0.98116	0.995	0.954	0.977	0.902	0.372	0.61	0.676	0.498
2guwC	0.883249	1	0.727	0.965	0.96	0.371	0.575	0.682	0.487
2h0lA	0.874075	0.845	0.144	0.073	0.436	0.106	0.191	0.248	0.922
2h12A	0.782225	0.431	0.648	0.483	0.33	0.269	0.385	0.462	0.316
2h12B	0.757646	0.439	0.654	0.479	0.34	0.268	0.406	0.46	0.325
2h9fA	0.994764	0.881	0.984	0.267	0.252	0.342	0.438	0.85	0.9
2hb0A	1	1	1	0.223	0.226	0.348	0.542	0.994	1
2hczX	0.983559	0.976	0.976	1	0.554	0.323	0.323	0.323	0.959
2hfzA	0.893241	0.25	0.3	0.431	0.313	0.29	0.369	0.615	0.313
2hiyA	0.955754	0.264	0.264	0.264	0.677	0.264	0.264	0.264	0.919
2hiyB	0.94499	0.259	0.259	0.259	0.21	0.259	0.259	0.259	0.929
2hp0A	0.995378	0.973	0.968	0.848	0.533	0.372	0.526	0.669	0.812
2hyvA	0.753372	0.95	0.95	0.069	0.278	0.115	0.207	0.271	0.962
2hzmA	0.980648	0.343	0.343	0.948	0.328	0.343	0.343	0.343	0.343
2hzmG	0.95987	0.344	0.344	0.913	0.311	0.344	0.344	0.344	0.344
2ibpA	0.726546	0.383	0.761	0.402	0.603	0.298	0.438	0.519	0.383
2ie7A	0.880608	0.846	0.599	0.076	0.454	0.108	0.192	0.249	0.922
2ifcA	0.855965	0.808	0.817	0.447	0.372	0.319	0.455	0.596	0.412
2ii2A	0.653929	0.639	0.336	0.104	0.283	0.141	0.279	0.236	0.873
2ijrA	0.923635	0.885	0.682	0.402	0.471	0.402	0.402	0.402	0.937
2im9A	0.727728	0.242	0.242	0.497	0.271	0.28	0.409	0.54	0.242
2j1gE	0.880749	0.442	0.442	0.551	0.68	0.442	0.442	0.442	0.442
2j1qA	0.982572	0.699	0.988	0.971	0.426	0.377	0.626	0.659	0.982
2j58A	0.755019	0.621	0.089	0.168	0.14	0.132	0.152	0.178	0.785
2j5zA	0.845223	0.434	0.434	0.566	0.902	0.434	0.434	0.434	0.434
2j7uA	0.619643	0.266	0.311	0.143	0.164	0.356	0.362	0.521	0.323
2j91C	0.798705	0.435	0.614	0.659	0.461	0.321	0.512	0.447	0.73
2jexA	0.903266	0.951	0.96	1	0.714	0.263	0.263	0.263	0.99
2jksA	0.992984	0.986	1	0.272	0.29	0.272	0.272	0.272	1
2nnuA	0.878154	0.98	0.933	0.961	0.663	0.258	0.258	0.258	0.956
2ntxA	0.376667	0.993	1	0.516	0.378	0.365	0.465	0.727	0.44
2ntxB	0.263736	0.993	1	0.397	0.36	0.397	0.397	0.397	0.397
2nyfA	0.682635	0.984	0.851	0.974	0.378	0.353	0.562	0.758	0.923
2nykA	0.958442	0.975	0.951	0.871	0.502	0.39	0.39	0.39	0.967
2nynA	0.996092	0.992	0.871	0.988	0.394	0.361	0.581	0.752	0.996
2o1eA	0.933323	0.992	0.926	0.439	0.366	0.32	0.32	0.32	0.885
2o1eB	0.767745	0.992	0.933	0.441	0.414	0.32	0.32	0.32	0.884
2o5nA	0.925916	0.871	0.345	0.35	0.708	0.345	0.345	0.345	0.864
2o5nB	0.919838	0.893	0.337	0.92	0.791	0.337	0.337	0.337	0.841
2o6yA	0.988415	0.996	0.864	0.986	0.362	0.357	0.574	0.788	0.992
2ogwA	0.976689	0.317	0.317	0.423	0.412	0.317	0.317	0.317	0.896
2ojwC	0.92101	0.995	0.242	0.866	0.896	0.37	0.597	0.689	0.828
2ojwE	0.983198	0.994	0.491	0.889	0.951	0.371	0.596	0.679	0.994
2oo4A	0.827434	0.106	0.173	0.259	0.633	0.259	0.259	0.259	0.664
2otnA	0.973065	0.934	0.98	0.259	0.289	0.259	0.259	0.259	0.837
2otnB	0.939315	0.939	0.979	0.257	0.246	0.257	0.257	0.257	0.823
2oyhE	0.681684	0.43	0.291	0.744	0.412	0.291	0.291	0.291	0.291
2p1gA	0.733948	0.317	0.317	0.595	0.387	0.317	0.317	0.317	0.317
2p2wA	0.946444	0.402	0.759	0.409	0.604	0.318	0.434	0.598	0.402
2pfmA	0.847172	0.986	0.642	0.672	0.402	0.27	0.475	0.32	0.928
2pnwA	0.994368	0.444	1	0.297	0.29	0.352	0.27	0.352	1
2prsA	0.992421	0.321	0.321	0.45	0.418	0.321	0.321	0.321	0.811
2ptrA	0.849288	0.932	0.499	0.775	0.478	0.299	0.475	0.438	0.886
2ptrB	0.641628	0.932	0.467	0.764	0.515	0.29	0.483	0.423	0.885
2pw0B	0.948194	0.35	0.926	0.463	0.32	0.346	0.536	0.804	0.863
2q18X	0.72695	0.565	0.565	0.565	0.571	0.565	0.565	0.565	0.986
2q8pA	0.70259	1	0.773	0.388	0.404	0.45	0.45	0.45	0.695
2qgaB	0.823348	0.916	0.487	0.735	0.346	0.291	0.48	0.412	0.874
2qgaC	0.915243	0.924	0.488	0.748	0.345	0.288	0.474	0.413	0.878
2qggA	1	1	1	0.966	0.425	0.28	0.28	0.28	0.988
2qguA	0.377181	0.322	0.322	0.337	0.334	0.322	0.322	0.322	0.322
2qojZ	0.95389	0.285	0.283	0.283	0.249	0.283	0.283	0.283	0.954
2qveA	0.905705	0.996	0.861	0.951	0.486	0.276	0.603	0.667	0.989
2qyuA	0.54416	0.691	0.738	0.282	0.133	0.173	0.387	0.663	0.349
2qzaB	0.586061	0.761	0.767	0.271	0.599	0.172	0.361	0.698	0.134
2r18A	0.969501	0.97	0.97	0.682	0.829	0.295	0.295	0.295	0.295
2r51A	0.985967	0.979	0.979	0.261	0.836	0.263	0.263	0.263	0.993
2r79A	0.804785	0.755	0.951	0.259	0.257	0.301	0.301	0.301	0.915
2r7aB	0.882306	0.774	0.985	0.233	0.266	0.274	0.274	0.274	0.992
2riqA	0.861624	0.582	0.239	0.529	0.254	0.239	0.239	0.239	0.647
2uu7A	0.767666	0.995	0.499	0.995	0.962	0.377	0.57	0.67	0.935
2vs7A	0.843526	0.834	0.834	0.3	0.904	0.3	0.3	0.3	0.946
2vs7D	0.979276	0.258	0.258	0.258	0.913	0.258	0.258	0.258	0.979
2vsgA	0.878195	0.596	0.863	0.306	0.38	0.343	0.44	0.484	0.306
2w2gA	0.992248	0.992	0.992	0.25	0.341	0.252	0.252	0.252	0.992
2w2gB	0.992218	0.985	0.985	0.259	0.223	0.254	0.254	0.254	0.985
2w3qA	0.894955	0.894	0.513	0.266	0.643	0.513	0.513	0.513	0.513
2w82A	0.745715	0.555	0.56	0.581	0.103	0.145	0.145	0.145	0.145
2w8hA	0.878873	0.83	0.484	0.19	0.106	0.185	0.194	0.228	0.706
2wi8A	0.850001	0.856	0.932	0.296	0.302	0.308	0.308	0.308	0.912
2wjnC	0.85093	0.778	0.726	0.239	0.552	0.284	0.38	0.594	0.221
2wnkA	0.982229	0.982	0.982	0.275	0.363	0.275	0.275	0.275	0.982
2wnpF	0.777707	0.44	0.44	0.553	0.419	0.44	0.44	0.44	0.44
2wzfA	1	0.978	0.965	0.538	0.296	0.351	0.58	0.916	0.974
2x1dA	0.754815	0.625	0.868	0.625	0.593	0.4	0.628	0.59	0.625
2x4lA	0.934153	0.934	0.934	0.248	0.233	0.25	0.25	0.25	0.909
2x75A	0.955764	0.892	0.54	0.711	0.424	0.274	0.486	0.33	0.927
2xdqA	0.914622	0.492	0.465	0.171	0.134	0.195	0.316	0.458	0.873
2xdqB	0.627913	0.504	0.557	0.112	0.406	0.127	0.24	0.315	0.587
2xheA	0.84513	0.949	0.932	0.167	0.363	0.138	0.185	0.151	0.657
2xliA	0.804558	0.873	0.873	0.669	0.772	0.873	0.873	0.873	0.579
2xljA	0.876404	0.768	0.768	0.768	0.533	0.768	0.768	0.768	0.561
2xo3A	0.702074	0.86	0.151	0.077	0.469	0.111	0.208	0.261	0.934
2xy4A	1	0.769	0.901	0.472	0.425	0.328	0.328	0.328	0.901
2y73B	0.853918	0.887	0.358	0.235	0.677	0.186	0.458	0.399	0.863
2yayA	0.800816	0.276	0.985	0.276	0.291	0.276	0.276	0.276	0.276
2ybxA	0.975371	1	1	0.331	0.156	0.345	0.572	0.963	0.268
2ybxB	1	1	1	0.351	0.369	0.35	0.551	0.926	0.288
2yfaA	0.918658	0.259	0.975	0.207	0.746	0.259	0.259	0.259	0.548
2yglA	0.98867	1	0.842	0.177	0.237	0.347	0.559	0.978	0.994
2ynmC	0.85809	0.491	0.138	0.126	0.539	0.193	0.301	0.437	0.85
2ynmD	0.968993	0.934	0.726	0.132	0.484	0.173	0.341	0.445	0.992
2z1dB	0.415684	0.202	0.952	0.384	0.202	0.251	0.295	0.325	0.711
2z51A	0.949419	0.949	0.949	0.284	0.607	0.284	0.284	0.284	1
2zhjA	0.922923	0.858	0.605	0.077	0.201	0.108	0.194	0.257	0.935
2zocA	0.755419	0.842	0.6	0.075	0.196	0.106	0.181	0.253	0.918
2ztbA	0.662827	0.161	0.161	0.26	0.275	0.161	0.161	0.161	0.161
3aekA	0.962185	0.49	0.429	0.126	0.624	0.194	0.342	0.443	0.862
3aekB	0.651854	0.599	0.581	0.142	0.325	0.128	0.227	0.316	0.585
3akjA	0.597156	0.534	0.534	0.986	0.516	0.534	0.534	0.534	0.534
3aqoA	0.956082	0.407	0.956	0.445	0.733	0.407	0.407	0.407	0.407
3axjA	0.650834	0.973	0.872	0.37	0.845	0.37	0.37	0.37	0.37
3axjB	0.96674	0.967	0.934	0.418	0.781	0.418	0.418	0.418	0.418
3b6rA	0.643491	0.984	0.539	0.984	0.887	0.38	0.64	0.629	0.984
3be6A	0.871769	0.884	0.837	0.323	0.798	0.358	0.358	0.358	0.797
3bfjA	1	0.979	0.979	0.99	0.956	0.348	0.583	0.959	0.979
3bh7B	0.962686	1	0.963	0.917	0.857	0.357	0.586	0.797	0.975
3bhgA	0.793108	0.941	0.463	0.734	0.351	0.288	0.461	0.43	0.86
3bqwA	0.911045	0.366	0.366	0.716	0.406	0.352	0.439	0.688	0.366
3c0wA	0.991068	0.991	0.29	0.29	0.408	0.29	0.29	0.29	0.982
3c19A	1	0.989	0.989	0.978	0.78	0.313	0.313	0.313	0.983
3c8tA	0.985945	0.524	0.646	0.674	0.593	0.261	0.451	0.327	0.958
3ce9A	0.994188	0.994	0.763	0.983	0.926	0.34	0.535	0.906	1
3ci0J	0.972879	0.441	0.441	0.428	0.638	0.441	0.441	0.441	0.441
3clhA	1	0.994	0.994	0.981	0.845	0.35	0.565	0.968	0.994
3cx3A	0.933198	0.344	0.344	0.461	0.344	0.344	0.344	0.344	0.912
3cx3B	0.733909	0.346	0.346	0.465	0.346	0.346	0.346	0.346	0.911
3czbA	0.549581	0.988	0.994	0.253	0.235	0.348	0.283	0.355	0.988
3d30A	0.926093	0.926	0.926	0.926	0.248	0.27	0.27	0.27	0.916
3d9wA	0.636589	0.411	0.411	0.946	0.176	0.411	0.411	0.411	0.411
3e0jA	0.938728	0.517	0.93	0.517	0.73	0.366	0.468	0.627	0.93
3e0jC	0.933045	0.51	0.924	0.51	0.498	0.364	0.511	0.633	0.924
3ednA	0.9727	0.94	0.933	0.307	0.329	0.307	0.307	0.307	0.883
3eeqA	0.908059	0.914	0.914	0.514	0.475	0.196	0.403	0.522	0.908
3eeqB	0.929902	0.936	0.936	0.548	0.519	0.211	0.352	0.544	0.927
3eixA	0.727318	0.86	0.623	0.337	0.374	0.389	0.389	0.389	0.786
3ejbB	0.801661	0.461	0.517	0.89	0.429	0.327	0.466	0.311	0.461
3ejbH	0.605262	0.458	0.513	0.877	0.434	0.329	0.459	0.325	0.458
3ejxD	0.973779	0.942	0.899	0.269	0.377	0.346	0.488	0.847	0.813
3epnB	0.994216	0.805	0.805	0.782	0.903	0.321	0.619	0.366	0.805
3epoA	0.930029	0.806	0.806	0.807	0.812	0.327	0.569	0.363	0.806
3etoA	0.720374	0.192	0.177	0.263	0.809	0.263	0.263	0.263	0.668
3f85A	0.982627	0.983	0.983	0.113	0.136	0.174	0.365	0.447	0.983
3fkyC	0.976877	0.994	0.988	0.994	0.517	0.39	0.626	0.629	0.983
3fveA	0.979001	0.925	0.979	0.296	0.292	0.296	0.296	0.296	0.78
3g7kB	0.979552	0.969	0.925	0.283	0.647	0.345	0.491	0.759	0.825
3gd0A	0.847359	0.665	0.995	0.61	0.347	0.366	0.499	0.691	0.734
3gfvA	0.666285	0.704	0.756	0.378	0.403	0.407	0.407	0.407	0.773
3ghgB	0.950382	0.86	0.427	0.729	0.925	0.363	0.598	0.742	0.638
3ghgC	0.565918	0.41	0.163	0.987	0.479	0.212	0.355	0.385	0.248
3gi1B	0.695616	0.326	0.903	0.427	0.331	0.326	0.326	0.326	0.882
3gtdA	0.633994	0.966	0.785	0.786	0.389	0.298	0.471	0.504	0.93
3gzhA	0.698022	0.944	0.51	0.741	0.554	0.287	0.451	0.45	0.855
3h20A	0.880368	0.588	0.588	0.565	0.464	0.159	0.159	0.159	0.588
3h9nA	1	0.955	0.966	0.971	0.855	0.262	0.262	0.262	1
3hh8A	0.930818	0.924	0.951	0.376	0.785	0.283	0.283	0.283	1
3hi7A	0.783273	0.823	0.552	0.255	0.338	0.177	0.473	0.3	0.816
3hi7B	0.86321	0.822	0.336	0.286	0.344	0.179	0.435	0.301	0.815
3hl0A	0.994134	0.977	0.971	0.997	0.264	0.352	0.543	0.921	0.994
3hl6A	0.854646	0.37	0.37	0.969	0.473	0.37	0.37	0.37	0.37
3hrgA	1	0.551	0.984	0.314	0.335	0.314	0.314	0.314	0.889
3hwkA	0.963357	0.426	0.792	0.437	0.434	0.331	0.449	0.596	0.426
3ieeA	0.983915	0.984	0.984	0.364	0.466	0.364	0.364	0.364	0.984
3if8A	0.780702	1	0.356	0.514	0.607	0.356	0.356	0.356	1
3it4B	0.96135	1	0.99	0.584	0.365	0.371	0.371	0.371	0.594
3it4D	0.950998	1	0.99	0.577	0.307	0.361	0.361	0.361	0.95
3iv7A	0.963497	0.969	0.978	0.98	0.275	0.346	0.522	0.904	0.978
3jpzA	0.629686	0.989	0.571	0.889	0.901	0.387	0.64	0.614	0.989
3jszA	1	0.978	0.965	0.247	0.286	0.349	0.555	0.932	0.974
3ju5A	0.551786	0.989	0.539	0.989	0.522	0.38	0.623	0.635	0.989
3ju5C	0.919099	0.989	0.544	0.989	0.542	0.384	0.612	0.632	0.989
3jzdA	0.994251	0.972	0.977	0.971	0.302	0.349	0.556	0.917	0.994
3k0yA	0.989821	0.99	0.99	0.782	0.407	0.444	0.444	0.444	0.954
3k6oA	0.990233	0.99	0.99	0.808	0.406	0.419	0.419	0.419	1
3kdrA	0.297876	0.421	0.197	0.405	0.278	0.197	0.197	0.197	0.114
3l2dB	0.680965	0.99	0.527	0.99	0.858	0.379	0.625	0.647	0.99
3l2eA	0.678528	0.984	0.544	0.979	0.83	0.381	0.635	0.634	0.989
3lhsA	0.736204	0.862	0.618	0.335	0.372	0.396	0.396	0.396	0.789
3loyA	0.771356	0.643	0.425	0.321	0.629	0.242	0.543	0.419	0.961
3m1mA	0.80887	0.665	0.665	0.488	0.843	0.243	0.403	0.449	0.665
3m7gA	0.630838	0.362	0.362	1	0.362	0.362	0.362	0.362	0.362
3md9A	0.946177	0.961	1	0.239	0.938	0.272	0.272	0.272	0.969
3mfqA	0.910422	0.257	0.986	0.387	0.335	0.257	0.257	0.257	0.986
3msuA	0.554809	0.533	0.216	0.372	0.36	0.288	0.426	0.408	0.366
3msuB	0.879136	0.507	0.722	0.347	0.343	0.282	0.413	0.432	0.347
3mwfA	0.784681	0.57	0.828	0.347	0.395	0.406	0.406	0.406	0.812
3mxaA	0.993378	0.993	0.899	0.252	0.315	0.342	0.555	0.993	1
3n6xA	1	1	1	0.676	0.404	0.366	0.548	0.76	0.913
3nb2A	0.725002	0.897	0.693	0.342	0.113	0.177	0.401	0.551	0.157
3ng0A	0.626634	0.933	0.945	0.933	0.768	0.377	0.574	0.558	0.933
3nqiA	0.991372	1	1	0.819	0.569	0.527	0.527	0.527	0.991
3nqzA	0.966305	0.966	0.977	0.27	0.337	0.27	0.27	0.27	0.989
3o8jA	0.888485	0.459	0.868	0.451	0.463	0.347	0.484	0.647	0.459
3oceA	0.626499	0.974	0.824	0.775	0.428	0.292	0.468	0.491	0.937
3ocfA	0.957506	0.982	0.781	0.698	0.8	0.296	0.461	0.512	0.939
3ocfB	0.914205	0.991	0.847	0.749	0.457	0.313	0.499	0.574	0.948
3ocfD	0.891346	0.991	0.855	0.768	0.411	0.319	0.53	0.588	0.948
3okfA	0.920009	0.995	0.836	1	0.921	0.343	0.564	0.957	0.995
3oueA	1	1	0.269	0.29	0.711	0.269	0.269	0.269	0.987
3ouqA	0.975157	0.988	0.26	0.268	0.876	0.26	0.26	0.26	0.988
3ox4A	1	0.974	0.979	0.992	0.288	0.349	0.568	0.959	0.979
3p2dA	0.893129	0.459	0.459	0.466	0.879	0.326	0.588	0.898	0.888
3p42A	0.674166	0.148	0.148	0.324	0.165	0.148	0.148	0.148	0.438
3pdiA	0.666251	0.768	0.737	0.472	0.627	0.353	0.572	0.762	0.686
3pdiB	0.775212	0.158	0.158	0.172	0.518	0.218	0.427	0.542	0.783
3pgbA	0.848643	0.406	0.473	0.235	0.464	0.207	0.477	0.389	0.89
3pjaJ	0.981938	0.964	0.929	0.358	0.479	0.358	0.358	0.358	0.358
3pqhA	0.410303	0.314	0.314	0.371	0.369	0.314	0.314	0.314	0.314
3pshA	0.815951	1	0.982	0.335	0.891	0.347	0.577	0.988	0.976
3ptyA	0.986046	0.986	0.946	0.401	0.369	0.393	0.393	0.393	1
3qb5K	0.964765	0.965	0.93	0.375	0.49	0.375	0.375	0.375	0.364
3qbeA	0.812566	0.994	0.994	0.986	0.248	0.345	0.518	0.961	0.994
3qbpA	0.775886	0.957	0.833	0.746	0.673	0.292	0.477	0.439	0.928
3qbpB	0.815164	0.958	0.827	0.736	0.682	0.298	0.509	0.438	0.909
3qdfA	0.984208	0.984	0.984	0.969	0.794	0.593	0.593	0.593	0.593
3qqyA	0.875817	0.915	0.817	0.466	0.778	0.334	0.606	0.929	0.948
3qwnA	0.990185	0.99	0.99	0.752	0.915	0.423	0.423	0.423	0.99
3r5tA	0.749247	0.765	0.818	0.324	0.345	0.378	0.378	0.378	0.802
3r6oA	1	0.61	0.61	0.857	0.761	0.61	0.61	0.61	0.978
3r6qA	0.798491	0.96	0.756	0.768	0.374	0.289	0.477	0.473	0.889
3r7pA	0.871684	0.909	0.802	0.254	0.235	0.253	0.253	0.253	0.878
3rd8A	0.946678	0.958	0.631	0.752	0.678	0.291	0.487	0.463	0.89
3rf7A	0.98851	0.994	0.994	0.278	0.331	0.348	0.578	0.933	0.994
3rgaA	0.992906	1	1	0.277	0.929	0.277	0.277	0.277	1
3rh3A	0.974091	0.966	0.33	0.363	0.428	0.33	0.33	0.33	0.966
3rh3B	0.965324	0.965	0.326	0.359	0.424	0.326	0.326	0.326	0.965
3rr6A	1	0.984	0.643	0.643	0.617	0.643	0.643	0.643	0.643
3rrkA	0.742842	0.9	0.684	0.308	0.252	0.235	0.307	0.278	0.98
3rrpA	0.794265	0.938	0.764	0.75	0.374	0.285	0.455	0.456	0.876
3rwxA	1	1	1	0.275	0.242	0.284	0.284	0.284	0.991
3sxxA	0.857717	0.913	0.569	0.423	0.478	0.241	0.467	0.415	0.939
3sxxC	0.885355	0.89	0.567	0.421	0.476	0.24	0.458	0.415	0.936
3tefA	0.820424	0.599	0.599	0.355	0.364	0.393	0.393	0.393	0.786
3tlkA	0.779647	0.759	0.993	0.346	0.325	0.358	0.358	0.358	0.807
3tnyA	0.758635	0.875	0.604	0.349	0.833	0.382	0.382	0.382	0.798
3tqgB	0.84424	0.461	0.891	0.473	0.325	0.349	0.473	0.646	0.461
3tv2A	0.979045	0.983	0.843	0.789	0.382	0.297	0.482	0.491	0.945
3tw8A	0.849943	0.785	0.785	0.386	0.323	0.273	0.416	0.63	0.785
3u7qA	0.876067	0.722	0.783	0.176	0.147	0.195	0.252	0.364	0.682
3u7qB	0.663652	0.253	0.478	0.115	0.082	0.117	0.244	0.384	0.467
3uguA	0.977069	0.966	0.26	0.268	0.828	0.341	0.532	0.966	0.882
3uhjC	0.744337	0.584	0.994	0.989	0.57	0.348	0.524	0.873	0.994
3uhjF	0.994272	0.994	0.989	0.989	0.291	0.349	0.553	0.877	1
3ujpA	0.846414	0.312	0.312	0.426	0.386	0.312	0.312	0.312	0.889
3ujpB	0.970265	0.307	0.9	0.424	0.393	0.307	0.307	0.307	0.9
3unvA	0.775155	0.996	0.857	0.988	0.815	0.357	0.551	0.785	0.988
3uvfA	0.801166	0.954	0.28	0.28	0.249	0.28	0.28	0.28	0.954
3ux3A	1	0.985	0.557	0.605	0.798	0.557	0.557	0.557	0.557
3vldA	0.534521	0.468	0.786	0.446	0.476	0.363	0.576	0.719	0.446
3w5sA	1	0.977	0.977	0.972	0.305	0.345	0.561	0.918	0.994
3wa2X	0.880493	0.918	0.466	0.365	0.548	0.25	0.49	0.415	0.951
3x01A	0.981092	0.994	0.994	0.341	0.892	0.343	0.543	0.951	0.271
3x01B	0.966889	0.993	0.993	0.362	0.903	0.299	0.299	0.299	0.299
3zc4A	0.825281	0.326	0.326	0.932	0.671	0.326	0.326	0.326	0.3
3zc4F	0.730337	0.334	0.334	0.931	0.704	0.334	0.334	0.334	0.3
3zdrA	0.995037	0.99	0.98	0.282	0.548	0.345	0.585	0.961	0.98
3zk9A	0.978633	0.28	0.979	0.373	0.77	0.28	0.28	0.28	1
3zokA	1	0.995	0.995	0.989	0.96	0.337	0.543	0.957	0.995
4a8sC	0.706579	0.219	0.219	0.228	0.235	0.224	0.393	0.498	0.447
4acfA	0.692833	0.934	0.946	0.914	0.578	0.379	0.61	0.555	0.89
4admA	0.827795	0.953	0.772	0.744	0.413	0.288	0.5	0.457	0.921
4admC	0.865902	0.962	0.831	0.751	0.432	0.292	0.479	0.462	0.933
4am1A	0.875858	0.704	0.954	0.989	0.488	0.376	0.616	0.654	0.983
4ar9A	0.692571	0.946	0.719	0.24	0.256	0.254	0.335	0.2	0.681
4arfA	0.974093	0.959	0.537	0.305	0.197	0.196	0.342	0.351	0.459
4baxA	0.895748	0.994	0.545	0.994	0.515	0.383	0.642	0.637	1
4bgfA	0.610981	0.396	0.396	0.985	0.362	0.396	0.396	0.396	0.396
4bgfF	0.56021	0.403	0.403	0.978	0.37	0.403	0.403	0.403	0.403
4bkwA	0.982474	1	1	0.275	0.264	0.349	0.538	0.892	1
4bqnA	0.602534	0.682	0.672	0.354	0.371	0.352	0.423	0.422	0.354
4bx8A	0.846548	0.966	0.673	0.218	0.249	0.171	0.246	0.257	0.73
4bx8B	0.98278	0.966	0.667	0.214	0.249	0.167	0.259	0.254	0.73
4by6A	0.965044	0.82	0.755	0.297	0.34	0.34	0.528	0.899	0.297
4by6D	0.960958	0.824	0.757	0.302	0.342	0.348	0.537	0.895	0.302
4c1bA	0.98836	1	1	0.522	0.299	0.363	0.363	0.363	0.363
4c5pA	0.471884	0.398	0.398	0.964	0.389	0.398	0.398	0.398	0.398
4c5sA	0.725221	0.803	0.702	0.563	0.302	0.231	0.478	0.738	0.985
4c5sC	0.810873	0.811	0.704	0.559	0.291	0.229	0.461	0.741	0.985
4ccaA	0.740588	0.964	0.409	0.191	0.138	0.161	0.253	0.299	0.671
4cl2A	0.984907	0.323	0.913	0.436	0.344	0.323	0.323	0.323	0.913
4dbfA	1	0.985	0.601	0.883	0.824	0.601	0.601	0.601	0.601
4dbhA	0.9852	0.985	0.615	0.751	0.634	0.615	0.615	0.615	0.615
4dk2A	0.947394	0.802	0.802	0.321	0.405	0.311	0.311	0.311	0.311
4dunA	0.969582	0.94	0.657	0.26	0.193	0.26	0.26	0.26	0.85
4e4rA	0.963706	0.994	1	0.274	0.697	0.35	0.443	0.743	0.964
4e6yA	0.708478	0.351	0.719	0.501	0.373	0.286	0.403	0.459	0.351
4eeiA	0.985658	0.616	0.422	0.696	0.43	0.27	0.465	0.335	0.925
4efcA	0.78871	0.839	0.506	0.77	0.352	0.293	0.491	0.441	0.915
4efjA	0.914449	0.902	0.801	0.245	0.921	0.245	0.245	0.245	0.871
4epuA	0.795485	0.424	0.424	0.218	0.717	0.424	0.424	0.424	0.424
4evfA	0.536268	0.894	0.381	0.074	0.29	0.074	0.074	0.074	0.967
4exrA	0.921781	0.934	0.285	0.285	0.446	0.285	0.285	0.285	0.873
4g07A	0.616384	0.73	0.602	0.218	0.221	0.239	0.325	0.547	0.574
4g09A	0.782792	0.732	0.607	0.226	0.218	0.24	0.322	0.557	0.577
4g59C	0.955272	0.358	0.358	0.358	0.285	0.358	0.358	0.358	0.864
4g7nA	0.990873	0.991	0.964	0.308	0.378	0.308	0.308	0.308	0.982
4gicA	0.691523	0.958	0.909	0.389	0.412	0.351	0.484	0.59	0.745
4guzA	0.613416	0.406	0.406	0.406	0.397	0.406	0.406	0.406	0.406
4h0fA	0.821998	0.345	0.934	0.465	0.804	0.345	0.345	0.345	0.887
4h40A	0.993245	0.987	0.28	0.35	0.319	0.28	0.28	0.28	0.987
4h59A	0.87054	0.871	0.942	0.264	0.687	0.347	0.596	0.918	0.918
4hgvA	0.957657	0.961	0.759	0.744	0.323	0.291	0.467	0.481	0.924
4hgvD	0.832699	0.965	0.783	0.775	0.313	0.298	0.474	0.505	0.928
4hheA	0.960462	0.797	0.452	0.135	0.156	0.135	0.135	0.135	0.669
4hn9A	0.693148	0.524	0.534	0.228	0.181	0.205	0.332	0.542	0.542
4hppA	0.945234	0.582	0.582	0.582	0.564	0.395	0.641	0.612	0.986
4i8oA	0.904769	0.688	0.676	0.402	0.136	0.124	0.221	0.272	0.692
4ilyA	0.974928	0.867	0.934	0.641	0.309	0.357	0.357	0.357	0.357
4inoA	0.973822	0.967	0.601	0.24	0.785	0.345	0.583	0.906	0.961
4is4A	0.959071	0.994	0.988	0.337	0.495	0.371	0.602	0.687	0.994
4is4D	0.961195	0.994	0.987	0.482	0.476	0.367	0.612	0.73	0.993
4j8qA	1	1	0.99	0.757	0.811	0.363	0.363	0.363	0.979
4j9wA	0.980827	0.968	0.987	0.257	0.733	0.348	0.43	0.742	0.782
4jadA	0.852869	0.481	0.709	0.356	0.439	0.287	0.418	0.454	0.356
4jbdA	0.974357	0.968	0.987	0.222	0.201	0.347	0.44	0.755	0.791
4jc8A	0.779325	0.938	0.519	0.324	0.209	0.168	0.355	0.634	0.595
4jc8B	0.859472	0.938	0.507	0.26	0.196	0.167	0.369	0.614	0.603
4jccA	0.835211	0.597	0.907	0.362	0.364	0.402	0.402	0.402	0.801
4jciA	0.993611	0.969	0.987	0.229	0.219	0.344	0.448	0.763	0.788
4jciB	0.987097	0	0.987	0.227	0.204	0.346	0.423	0.755	0.791
4jcwA	0.924025	0.906	0.906	0.915	0.822	0.265	0.265	0.265	0.896
4jehA	0.947415	0.961	0.646	0.171	0.206	0.156	0.259	0.282	0.66
4juuA	0.981131	0.969	0.987	0.231	0.641	0.347	0.46	0.75	0.785
4jzcA	0.919876	0.43	0.43	0.73	0.432	0.43	0.43	0.43	0.43
4k3vA	0.992121	0.361	0.361	0.361	0.319	0.361	0.361	0.361	0.932
4k7gB	0.988234	0.253	0.982	0.253	0.228	0.346	0.458	0.694	0.909
4k7xA	0.99365	0.969	0.987	0.243	0.237	0.347	0.439	0.764	0.789
4k8lA	1	0.924	0.981	0.296	0.278	0.35	0.508	0.821	0.789
4kc0A	0.814188	0.592	0.592	0.55	0.55	0.592	0.592	0.592	0.592
4ksyA	0.967203	0.581	0.581	0.544	0.51	0.581	0.581	0.581	0.581
4lb0A	0.971193	0.994	0.983	0.271	0.227	0.346	0.431	0.714	0.772
4lduA	0.988589	1	1	0.438	0.517	0.352	0.592	0.806	1
4ldvA	1	0.923	0.988	0.344	0.894	0.36	0.558	0.773	1
4ljsA	0.930162	0.943	1	0.286	0.673	0.346	0.53	0.937	0.987
4ll1C	1	1	1	0.5	0.819	0.5	0.5	0.5	1
4lniA	0.728447	0.772	0.579	0.996	0.672	0.387	0.628	0.616	0.964
4lojA	0.591667	0.614	0.614	0.621	0.544	0.614	0.614	0.614	0.614
4loxA	0.868855	0.893	0.806	0.243	0.892	0.331	0.537	0.954	0.881
4lq0A	0.904078	0.91	0.81	0.243	0.214	0.243	0.243	0.243	0.88
4lr4A	0.982458	0.894	0.264	0.331	0.286	0.345	0.493	0.757	0.883
4m7hA	0.833774	0.444	0.444	0.631	0.426	0.444	0.444	0.444	0.444
4m7oA	0.916915	0.939	0.773	0.226	0.222	0.262	0.262	0.262	0.954
4mcaA	0.745857	0.594	0.594	0.321	0.954	0.349	0.579	0.878	0.973
4mcaB	1	0.591	0.591	0.329	0.986	0.347	0.538	0.872	0.995
4mduA	0.779446	0.079	0.589	0.085	0.19	0.111	0.179	0.253	0.854
4mdvB	0.819495	0.517	0.576	0.073	0.215	0.103	0.169	0.228	0.846
4mdyA	0.92517	0.979	0.965	0.233	0.231	0.27	0.27	0.27	0.972
4mlzA	0.720239	0.746	0.778	0.299	0.303	0.332	0.332	0.332	0.767
4mx2A	0.762095	0.973	0.529	0.805	0.457	0.307	0.501	0.493	0.861
4mx2B	0.722797	0.961	0.507	0.752	0.433	0.289	0.472	0.452	0.853
4mx2D	0.667155	0.514	0.512	0.755	0.439	0.29	0.484	0.458	0.853
4mx8A	0.815087	0.622	0.773	0.383	0.387	0.358	0.48	0.773	0.789
4n01A	0.836237	0.979	0.979	0.353	0.361	0.376	0.376	0.376	0.802
4n7qA	0.994057	0.983	0.813	0.813	0.919	0.454	0.689	0.519	0.813
4n9jA	0.982147	1	0.965	0.334	0.344	0.268	0.268	0.268	0.982
4nkbA	1	0.99	0.961	0.315	0.788	0.315	0.315	0.315	0.981
4nkbB	0.99025	0.99	0.99	0.312	0.897	0.312	0.312	0.312	0.981
4nleA	0.66709	0.419	0.221	0.497	0.292	0.27	0.363	0.421	0.579
4nnoA	0.937108	0.93	0.944	0.377	0.496	0.283	0.283	0.283	1
4nslA	0.863445	0.96	0.599	0.696	0.504	0.289	0.459	0.428	0.893
4nslB	0.70752	0.969	0.5	0.713	0.514	0.291	0.476	0.429	0.893
4nv8A	0.44297	0.251	0.415	0.757	0.391	0.415	0.415	0.415	0.415
4nzrM	0.861422	0.98	0.633	0.389	0.281	0.236	0.41	0.392	0.222
4oltB	0.975033	0.359	0.942	0.678	0.331	0.359	0.359	0.359	0.359
4oxrA	0.805755	0.93	0.944	0.377	0.978	0.283	0.283	0.283	1
4p2aA	0.986161	0.973	0.973	0.262	0.844	0.262	0.262	0.262	0.993
4p53A	0.743651	1	0.995	0.992	0.869	0.347	0.53	0.941	0.995
4pagA	0.670014	0.533	0.583	0.242	0.662	0.215	0.354	0.569	0.582
4pfzB	0.984141	0.984	0.661	0.877	0.708	0.661	0.661	0.661	0.661
4pm4A	0.871084	0.993	0.933	0.269	0.274	0.293	0.293	0.293	0.908
4pqxA	1	0.99	0.99	0.701	0.746	0.405	0.405	0.405	0.98
4q2hA	0.98275	0.994	0.983	0.278	0.66	0.349	0.444	0.704	0.76
4q2rA	0.983675	0.984	0.532	0.986	0.884	0.379	0.617	0.633	0.984
4q68A	0.746987	0.325	0.325	0.606	0.256	0.325	0.325	0.325	0.325
4qgsA	0.963891	0.959	0.949	0.938	0.273	0.339	0.488	0.896	0.959
4qkuA	0.976658	0.995	0.977	0.952	0.471	0.373	0.618	0.675	0.986
4qkuC	0.985883	0.995	0.977	0.952	0.47	0.371	0.629	0.674	0.986
4qxoA	0.750634	0.6	0.6	0.609	0.667	0.6	0.6	0.6	0.6
4rf6A	0.898221	0.96	0.748	0.379	0.205	0.185	0.442	0.512	0.964
4rf6B	0.872022	0.96	0.749	0.239	0.636	0.185	0.42	0.544	0.98
4rflA	0.993998	0.994	0.731	0.748	0.339	0.353	0.585	0.821	0.359
4s17A	0.639364	0.631	0.925	0.94	0.566	0.376	0.575	0.554	0.925
4s17C	0.681044	0.623	0.933	0.937	0.568	0.373	0.56	0.554	0.92
4tvmA	0.575769	0.587	0.443	0.584	0.408	0.309	0.456	0.389	0.443
4v2qB	0.805416	0.685	0.699	0.31	0.258	0.228	0.459	0.699	0.972
4wesA	0.725096	0.805	0.679	0.221	0.462	0.205	0.377	0.64	0.728
4wesB	0.706671	0.275	0.166	0.095	0.338	0.12	0.201	0.218	0.57
4xghA	0.62826	0.541	0.696	0.515	0.501	0.292	0.438	0.389	0.404
4yhxA	0.902865	0.909	0.82	0.234	0.21	0.233	0.233	0.233	0.922
4yisA	0.847458	0.792	0.792	0.249	0.775	0.248	0.248	0.248	0.867
4yisB	0.764085	0.893	0.784	0.241	0.823	0.24	0.24	0.24	0.862
4z9mB	0.921603	0.922	0.436	0.79	0.398	0.345	0.575	0.68	0.891
4z9mC	0.647304	0.989	0.549	0.882	0.768	0.384	0.591	0.629	0.948
5ad1A	0.822137	0.822	0.993	0.376	0.4	0.42	0.42	0.42	0.779
5br4A	1	0.99	0.995	0.987	0.789	0.348	0.569	0.969	0.99
5cflA	0.621164	0.618	0.618	0.604	0.675	0.618	0.618	0.618	0.618
5cr9A	0.822416	0.966	0.347	0.308	0.642	0.347	0.347	0.347	0.79
5czxA	0.660953	0.203	0.275	0.275	0.754	0.275	0.275	0.275	0.67
5eksA	0.988797	0.994	0.834	0.969	0.243	0.345	0.536	0.972	0.994
5eksB	0.994367	0.994	0.838	0.267	0.26	0.348	0.578	0.967	0.994
5eytA	0.749585	0.747	0.655	0.568	0.279	0.321	0.515	0.418	0.718
5eyvA	0.733588	0.482	0.754	0.572	0.349	0.316	0.491	0.409	0.726
5eyvB	0.801368	1	0.863	0.919	0.444	0.391	0.662	0.611	0.791
5f0jB	1	0.98	0.98	0.26	0.224	0.26	0.26	0.26	0.993
5f33A	0.78842	0.111	0.81	0.111	0.117	0.155	0.186	0.183	0.791
5fb3A	0.994068	0.994	0.994	1	0.366	0.351	0.539	0.862	1
5fb3E	0.994033	0.994	0.994	0.994	0.369	0.342	0.589	0.872	1
5gizA	0.908451	0.915	0.978	0.222	0.263	0.275	0.275	0.275	0.923
5grmA	0.442708	0.563	0.563	0.554	0.499	0.563	0.563	0.563	0.563
5grmB	0.476263	0.599	0.599	0.543	0.558	0.599	0.599	0.599	0.599
5h2gB	0.957994	0.924	0.979	0.268	0.242	0.268	0.268	0.268	0.801
5ha4B	0.924905	0.912	0.905	0.233	0.482	0.233	0.233	0.233	0.727
5hgrA	0.786768	0.785	0.713	0.873	0.705	0.281	0.504	0.739	0.785
5hgrB	0.807117	0.804	0.732	0.89	0.431	0.29	0.418	0.751	0.804
5hvnA	0.994366	0.994	0.994	0.256	0.926	0.349	0.585	0.989	0.994
5hwaA	0.679561	0.596	0.674	0.322	0.354	0.322	0.322	0.322	0.322
5joqA	0.705544	1	0.774	0.382	0.564	0.444	0.444	0.444	0.792
5jpdA	0.752727	0.29	0.29	0.375	0.896	0.29	0.29	0.29	1
5k87A	0.989769	0.259	0.985	0.259	0.234	0.346	0.459	0.839	0.898
5k87B	0.994832	0.261	0.985	0.261	0.239	0.348	0.49	0.838	0.897
5k8cA	0.983384	0.994	0.994	0.654	0.324	0.343	0.56	0.962	0.994
5kohA	0.870934	0.745	0.776	0.185	0.153	0.199	0.241	0.36	0.671
5kohB	0.635736	0.168	0.319	0.112	0.107	0.101	0.153	0.199	0.455
5kohC	0.877823	0.742	0.775	0.182	0.13	0.198	0.243	0.361	0.673
5ktnA	0.772725	0.117	0.809	0.117	0.298	0.16	0.189	0.187	0.792
5m29A	0.924161	0.908	0.991	0.263	0.366	0.27	0.27	0.27	0.983
5m3bB	0.932609	0.908	0.991	0.265	0.321	0.272	0.272	0.272	0.983
5mbqB	0.824669	0.819	0.939	0.37	0.365	0.412	0.412	0.412	0.775
5muxA	0.991497	0.992	0.987	0.875	0.495	0.373	0.528	0.674	0.996
5nx8B	0.730029	0.833	0.784	0.698	0.507	0.33	0.5	0.448	0.724
5ti1A	0.986079	0.995	0.977	0.942	0.534	0.376	0.608	0.675	0.986
5tprA	0.813065	0.995	0.995	0.288	0.266	0.34	0.565	0.923	0.995
5tuxA	0.795913	0.796	0.796	0.885	0.546	0.289	0.443	0.742	0.795
5u92A	0.667702	0.737	0.593	0.989	0.563	0.375	0.544	0.648	0.989
5ui2A	0.781076	0.714	0.715	0.871	0.731	0.283	0.47	0.735	0.78
5uppA	0.958634	0.958	0.763	0.768	0.384	0.292	0.489	0.484	0.907
5uqsA	0.633949	0.474	0.924	0.507	0.567	0.361	0.514	0.64	0.494
5uquA	0.658676	0.507	0.955	0.508	0.503	0.367	0.532	0.643	0.507
5v4lA	0.626776	0.85	0.565	0.689	0.379	0.333	0.509	0.449	0.735
5v4lD	0.757978	0.848	0.559	0.667	0.387	0.335	0.517	0.441	0.734
5vkwA	0.472961	0.827	0.692	0.691	0.373	0.331	0.507	0.452	0.723
5vkwB	0.425648	0.831	0.789	0.682	0.372	0.33	0.492	0.453	0.722
5vlcA	0.773171	0.768	0.559	0.223	0.236	0.243	0.302	0.542	0.572
5vlcE	0.772985	0.766	0.602	0.209	0.235	0.237	0.312	0.544	0.571
5w56B	0.892453	0.906	0.97	0.381	0.279	0.26	0.26	0.26	0.97
5xn8A	0.989109	0.995	0.989	0.319	0.932	0.351	0.552	0.882	0.995
5xnyA	0.768094	0.478	0.505	0.983	0.247	0.37	0.562	0.668	0.963
5y5sC	0.751359	0.808	0.214	0.226	0.281	0.287	0.378	0.648	0.214
5yscA	0.910065	0.925	0.992	0.246	0.238	0.268	0.268	0.268	0.984
5zhqA	0.741839	0.718	0.603	0.989	0.331	0.379	0.617	0.642	0.989
5zliA	0.921862	0.938	0.564	0.926	0.569	0.375	0.598	0.559	0.938
5zxlA	0.994567	0.995	0.594	0.321	0.949	0.35	0.563	0.878	0.995
6abwA	0.798859	0.423	0.846	0.435	0.447	0.333	0.473	0.634	0.423
6abxA	0.933174	0.407	0.804	0.429	0.699	0.323	0.457	0.597	0.407
6an0A	0.778269	0.757	0.569	0.232	0.246	0.242	0.315	0.531	0.572
6at7B	0.610464	0.636	0.836	0.507	0.493	0.228	0.436	0.718	0.985
6c5cA	0.740223	0.995	0.995	0.278	0.952	0.342	0.573	0.949	1
6c5cB	0.79897	0.995	0.793	0.275	0.954	0.343	0.601	0.954	1
6d1vA	0.862128	0.862	0.875	0.248	0.481	0.248	0.248	0.248	0.749
6eubA	0.85518	0.42	0.42	0.793	0.852	0.42	0.42	0.42	0.42
6grrB	0.564351	0.842	0.621	0.322	0.456	0.233	0.389	0.538	0.919
6hjfA	1	0.254	0.983	0.254	0.327	0.35	0.497	0.732	0.815
6ig5A	0.649737	0.708	0.704	0.679	0.246	0.245	0.356	0.433	0.689
6iowA	0.982448	0.994	1	0.276	0.248	0.347	0.432	0.721	0.965
6md5A	0.985461	0.978	0.978	0.282	0.374	0.282	0.282	0.282	0.993
6mx3A	0.951699	0.56	0.56	0.368	0.482	0.56	0.56	0.56	0.56
6mx3B	0.953649	0.576	0.576	0.399	0.681	0.576	0.576	0.576	0.576
6n1mA	0.773808	0.934	0.792	0.741	0.372	0.287	0.447	0.482	0.899
6qnvA	0.8177	0.242	0.494	0.494	0.494	0.494	0.740662	0.494	0.494

## Sheet: figure2_a_2
targets	iou_merizo_af	iou_unidoc	iou_sword	iou_cnn	iou_deepdom	iou_rndassign	iou_rndunequal	iou_rndequal	iou_ecod
1anxA	0.706384	0.858	0.603	0.079	0.514	0.109	0.181	0.258	0.935
1avcA	0.400649	0.736	0.738	0.062	0.294	0.053	0.155	0.095	0.9
1axnA	0.516855	0.593	0.587	0.076	0.081	0.104	0.19	0.243	0.898
1bpoA	0.620541	0.523	0.485	0.465	0.638	0.366	0.607	0.701	0.986
1c3cA	0.986102	0.553	0.65	0.698	0.549	0.271	0.477	0.323	0.943
1crkA	0.666024	0.984	0.984	0.984	0.513	0.378	0.644	0.629	0.982
1dfaA	0.579188	0.609	0.609	0.584	0.227	0.221	0.299	0.447	0.84
1dk5A	0.903959	0.487	0.148	0.066	0.219	0.107	0.221	0.255	0.906
1dk5B	0.76323	0.819	0.141	0.063	0.266	0.106	0.236	0.248	0.899
1dm5A	0.898601	0.863	0.611	0.08	0.518	0.11	0.194	0.259	0.94
1dofA	0.694476	0.402	0.402	0.752	0.468	0.302	0.48	0.387	0.948
1dq3A	0.696141	0.462	0.152	0.234	0.178	0.165	0.233	0.321	0.941
1f52A	0.613411	0.937	0.569	0.569	0.579	0.38	0.63	0.556	0.937
1furA	0.797726	0.978	0.793	0.786	0.387	0.295	0.461	0.496	0.945
1furB	0.961676	0.961	0.812	0.789	0.411	0.292	0.473	0.497	0.942
1g4mA	0.907841	0.877	0.882	0.242	0.885	0.331	0.544	0.923	0.935
1gkmA	0.988202	0.992	0.865	0.988	0.444	0.355	0.599	0.787	0.996
1gttA	0.985849	0.986	0.986	0.251	0.282	0.344	0.481	0.991	0.986
1h29B	0.728296	0.942	0.277	0.092	0.721	0.12	0.25	0.251	0.953
1h29D	0.930313	0.941	0.27	0.114	0.755	0.118	0.236	0.248	0.952
1hf2A	0.940416	0.97	0.96	0.893	0.266	0.293	0.293	0.293	0.99
1hf2C	0.888124	0.888	0.888	0.99	0.892	0.347	0.347	0.347	0.871
1hyoA	0.748105	0.916	0.898	0.936	0.526	0.354	0.553	0.588	0.907
1i4aA	0.949247	0.892	0.375	0.078	0.206	0.113	0.201	0.256	0.968
1jq5A	0.952062	0.566	0.947	0.32	0.423	0.336	0.565	0.845	0.95
1jswB	0.613889	0.962	0.544	0.791	0.314	0.294	0.473	0.507	0.946
1jvaB	0.560292	0.483	0.626	0.355	0.227	0.228	0.305	0.399	0.894
1k8kD	0.965314	0.965	0.945	0.285	0.823	0.285	0.285	0.285	0.918
1kq3A	0.994523	0.591	0.591	0.989	0.952	0.349	0.595	0.877	0.992
1kzqA	1	1	1	0.26	0.346	0.26	0.26	0.26	1
1l5hA	0.854388	0.789	0.485	0.212	0.197	0.178	0.304	0.386	0.869
1m15A	0.569625	0.989	0.989	0.992	0.497	0.376	0.631	0.639	0.989
1m9iA	0.562091	0.685	0.638	0.025	0.536	0.047	0.145	0.103	0.889
1mowA	0.834713	0.871	1	0.296	0.266	0.296	0.296	0.296	0.852
1mowG	0.816859	0.991	1	0.297	0.262	0.297	0.297	0.297	0.855
1n00A	0.75486	0.308	0.182	0.08	0.155	0.132	0.304	0.317	0.874
1n10A	0.98287	0.838	0.838	0.8	0.524	0.25	0.25	0.25	0.845
1na6A	0.989104	0.733	0.995	0.191	0.278	0.345	0.536	0.942	0.995
1na6B	0.779747	0.742	0.752	0.468	0.879	0.344	0.567	0.89	0.985
1o2dA	0.770934	0.966	0.966	0.943	0.223	0.338	0.538	0.966	0.966
1pprM	0.96845	0.994	0.994	0.723	0.232	0.348	0.502	0.994	0.971
1pq4A	0.992195	1	0.94	0.567	0.442	0.355	0.355	0.355	0.897
1q5nA	0.593931	0.576	0.521	0.676	0.368	0.258	0.436	0.331	0.922
1qh4A	0.948361	0.969	0.531	0.969	0.495	0.376	0.624	0.63	0.969
1qk1A	0.592685	0.99	0.542	0.979	0.521	0.383	0.596	0.635	0.989
1r5jA	0.981358	0.994	1	0.271	0.241	0.35	0.443	0.715	0.963
1r6nA	0.907407	0.949	0.969	0.98	0.746	0.5	0.5	0.5	0.99
1re5A	0.768665	0.717	0.563	0.675	0.37	0.257	0.446	0.324	0.953
1re5D	0.839755	0.723	0.584	0.685	0.456	0.262	0.45	0.325	0.954
1sg6A	0.741834	0.989	0.789	0.984	0.926	0.346	0.554	0.948	0.989
1sujA	0.895107	0.88	0.243	0.246	0.453	0.326	0.47	0.884	0.915
1szqA	0.995668	0.987	0.987	0.772	0.459	0.369	0.482	0.68	0.996
1szwA	0.825576	0.671	0.68	0.339	0.24	0.355	0.446	0.781	0.941
1ta9A	0.93586	0.583	0.583	0.967	0.864	0.334	0.544	0.792	0.941
1ta9B	0.93661	0.583	0.583	0.957	0.887	0.331	0.55	0.798	0.937
1td9D	0.963703	0.994	1	0.274	0.249	0.35	0.429	0.748	0.964
1tj7A	0.693257	0.957	0.522	0.734	0.519	0.289	0.472	0.382	0.922
1toaA	0.903156	0.267	0.964	0.388	0.281	0.267	0.267	0.267	0.979
1tu5A	0.99685	0	0.883	0.262	0.378	0.241	0.544	0.421	0.994
1u6rA	0.59051	0.99	0.531	0.99	0.495	0.379	0.624	0.641	0.974
1ujnA	0.624269	0.942	0.942	0.247	0.859	0.331	0.512	0.903	0.942
1v9mA	0.938433	0.252	0.898	0.523	0.291	0.187	0.176	0.16	0.994
1vdkA	0.813954	0.991	0.85	0.78	0.404	0.291	0.465	0.483	0.956
1vdkB	0.829391	0.991	0.849	0.76	0.393	0.291	0.468	0.479	0.956
1vkyB	0.985934	0.53	0.993	0.959	0.622	0.53	0.53	0.53	0.983
1vljA	0.941484	0.942	0.624	0.93	0.269	0.333	0.477	0.891	0.961
1vmiA	0.987619	0.994	0.994	0.271	0.24	0.345	0.415	0.754	0.948
1vrpB	0.50869	0.989	0.549	0.932	0.523	0.381	0.627	0.629	0.979
1vz6A	0.654684	0.944	0.944	0.968	0.895	0.35	0.562	0.678	0.939
1w27A	0.703369	0.849	0.84	0.496	0.232	0.223	0.482	0.746	0.986
1w3wA	0.773335	0.881	0.152	0.079	0.377	0.113	0.205	0.256	0.962
1wdiA	0.979728	0.565	1	0.557	0.481	0.565	0.565	0.565	0.943
1xahA	0.987693	0.994	0.994	0.255	0.842	0.341	0.533	0.994	0.994
1xaiA	0.983106	0.994	0.994	0.279	0.887	0.342	0.556	0.945	1
1y2mA	0.798331	0.854	0.83	0.619	0.215	0.23	0.47	0.73	0.973
1y2mC	0.737447	0.854	0.829	0.587	0.215	0.231	0.462	0.727	0.973
1y2mD	0.66238	0.427	0.837	0.65	0.216	0.23	0.456	0.738	0.973
1ycnA	0.850206	0.775	0.561	0.062	0.259	0.102	0.187	0.228	0.856
1yfmA	0.853867	0.97	0.768	0.771	0.401	0.297	0.45	0.476	0.941
1yiiA	0.906869	0.606	0.604	0.079	0.542	0.108	0.183	0.256	0.929
1yy3A	0.919741	0.914	0.938	0.725	0.398	0.353	0.442	0.682	0.914
2ab5A	0.952928	0.953	0.256	0.41	0.224	0.256	0.256	0.256	0.953
2ab5B	0.94461	0.952	0.254	0.256	0.28	0.254	0.254	0.254	0.952
2ae0X	0.885939	0.289	0.897	0.289	0.263	0.319	0.275	0.313	0.897
2af4C	0.970218	0.994	0.964	0.264	0.43	0.338	0.446	0.702	0.964
2bh0A	0.932258	0.923	0.276	0.933	0.428	0.276	0.276	0.276	0.913
2c4iA	0.975514	0.263	0.263	0.263	0.654	0.263	0.263	0.263	0.905
2czrA	1	0.807	0.965	0.282	0.548	0.282	0.282	0.282	0.948
2d3aA	0.950043	0.994	0.297	0.901	0.475	0.378	0.579	0.666	0.994
2dchX	0.888603	0.296	0.296	0.823	0.802	0.296	0.296	0.296	0.99
2dyiA	0.871414	0.817	0.906	0.269	0.746	0.269	0.269	0.269	0.906
2e84A	0.918129	0.829	0.508	0.09	0.706	0.12	0.255	0.266	0.954
2e9fB	0.896531	0.952	0.756	0.663	0.382	0.292	0.474	0.365	0.943
2etvA	0.860594	1	0.922	0.322	0.26	0.356	0.542	0.85	0.902
2f1lA	0.987723	1	1	0.964	0.451	0.302	0.302	0.302	1
2fauA	0.986115	0.979	0.979	0.275	0.814	0.275	0.275	0.275	0.993
2g6gA	0.702329	0.816	1	0.458	0.161	0.352	0.288	0.367	0.967
2gruA	0.703091	0.995	0.826	1	0.924	0.346	0.575	0.932	0.995
2gu3A	0.984497	1	1	0.258	0.319	0.258	0.258	0.258	1
2h0lA	0.874075	0.845	0.144	0.073	0.436	0.106	0.191	0.248	0.922
2hb0A	1	1	1	0.223	0.226	0.348	0.542	0.994	1
2hczX	0.983559	0.976	0.976	1	0.554	0.323	0.323	0.323	0.959
2hiyA	0.955754	0.264	0.264	0.264	0.677	0.264	0.264	0.264	0.919
2hiyB	0.94499	0.259	0.259	0.259	0.21	0.259	0.259	0.259	0.929
2hyvA	0.753372	0.95	0.95	0.069	0.278	0.115	0.207	0.271	0.962
2ie7A	0.880608	0.846	0.599	0.076	0.454	0.108	0.192	0.249	0.922
2ii2A	0.653929	0.639	0.336	0.104	0.283	0.141	0.279	0.236	0.873
2ijrA	0.923635	0.885	0.682	0.402	0.471	0.402	0.402	0.402	0.937
2j1qA	0.982572	0.699	0.988	0.971	0.426	0.377	0.626	0.659	0.982
2jexA	0.903266	0.951	0.96	1	0.714	0.263	0.263	0.263	0.99
2jksA	0.992984	0.986	1	0.272	0.29	0.272	0.272	0.272	1
2nnuA	0.878154	0.98	0.933	0.961	0.663	0.258	0.258	0.258	0.956
2nykA	0.958442	0.975	0.951	0.871	0.502	0.39	0.39	0.39	0.967
2nynA	0.996092	0.992	0.871	0.988	0.394	0.361	0.581	0.752	0.996
2o1eA	0.933323	0.992	0.926	0.439	0.366	0.32	0.32	0.32	0.885
2o1eB	0.767745	0.992	0.933	0.441	0.414	0.32	0.32	0.32	0.884
2o6yA	0.988415	0.996	0.864	0.986	0.362	0.357	0.574	0.788	0.992
2ogwA	0.976689	0.317	0.317	0.423	0.412	0.317	0.317	0.317	0.896
2ojwC	0.92101	0.995	0.242	0.866	0.896	0.37	0.597	0.689	0.828
2ojwE	0.983198	0.994	0.491	0.889	0.951	0.371	0.596	0.679	0.994
2pfmA	0.847172	0.986	0.642	0.672	0.402	0.27	0.475	0.32	0.928
2pnwA	0.994368	0.444	1	0.297	0.29	0.352	0.27	0.352	1
2q18X	0.72695	0.565	0.565	0.565	0.571	0.565	0.565	0.565	0.986
2qggA	1	1	1	0.966	0.425	0.28	0.28	0.28	0.988
2qojZ	0.95389	0.285	0.283	0.283	0.249	0.283	0.283	0.283	0.954
2qveA	0.905705	0.996	0.861	0.951	0.486	0.276	0.603	0.667	0.989
2r51A	0.985967	0.979	0.979	0.261	0.836	0.263	0.263	0.263	0.993
2r79A	0.804785	0.755	0.951	0.259	0.257	0.301	0.301	0.301	0.915
2r7aB	0.882306	0.774	0.985	0.233	0.266	0.274	0.274	0.274	0.992
2vs7A	0.843526	0.834	0.834	0.3	0.904	0.3	0.3	0.3	0.946
2vs7D	0.979276	0.258	0.258	0.258	0.913	0.258	0.258	0.258	0.979
2w2gA	0.992248	0.992	0.992	0.25	0.341	0.252	0.252	0.252	0.992
2w2gB	0.992218	0.985	0.985	0.259	0.223	0.254	0.254	0.254	0.985
2w8hA	0.878873	0.83	0.484	0.19	0.106	0.185	0.194	0.228	0.706
2wi8A	0.850001	0.856	0.932	0.296	0.302	0.308	0.308	0.308	0.912
2wnkA	0.982229	0.982	0.982	0.275	0.363	0.275	0.275	0.275	0.982
2wzfA	1	0.978	0.965	0.538	0.296	0.351	0.58	0.916	0.974
2x4lA	0.934153	0.934	0.934	0.248	0.233	0.25	0.25	0.25	0.909
2x75A	0.955764	0.892	0.54	0.711	0.424	0.274	0.486	0.33	0.927
2xo3A	0.702074	0.86	0.151	0.077	0.469	0.111	0.208	0.261	0.934
2xy4A	1	0.769	0.901	0.472	0.425	0.328	0.328	0.328	0.901
2y73B	0.853918	0.887	0.358	0.235	0.677	0.186	0.458	0.399	0.863
2yglA	0.98867	1	0.842	0.177	0.237	0.347	0.559	0.978	0.994
2ynmD	0.968993	0.934	0.726	0.132	0.484	0.173	0.341	0.445	0.992
2z51A	0.949419	0.949	0.949	0.284	0.607	0.284	0.284	0.284	1
2zhjA	0.922923	0.858	0.605	0.077	0.201	0.108	0.194	0.257	0.935
2zocA	0.755419	0.842	0.6	0.075	0.196	0.106	0.181	0.253	0.918
3b6rA	0.643491	0.984	0.539	0.984	0.887	0.38	0.64	0.629	0.984
3bfjA	1	0.979	0.979	0.99	0.956	0.348	0.583	0.959	0.979
3bh7B	0.962686	1	0.963	0.917	0.857	0.357	0.586	0.797	0.975
3c0wA	0.991068	0.991	0.29	0.29	0.408	0.29	0.29	0.29	0.982
3c19A	1	0.989	0.989	0.978	0.78	0.313	0.313	0.313	0.983
3c8tA	0.985945	0.524	0.646	0.674	0.593	0.261	0.451	0.327	0.958
3ce9A	0.994188	0.994	0.763	0.983	0.926	0.34	0.535	0.906	1
3clhA	1	0.994	0.994	0.981	0.845	0.35	0.565	0.968	0.994
3cx3A	0.933198	0.344	0.344	0.461	0.344	0.344	0.344	0.344	0.912
3cx3B	0.733909	0.346	0.346	0.465	0.346	0.346	0.346	0.346	0.911
3czbA	0.549581	0.988	0.994	0.253	0.235	0.348	0.283	0.355	0.988
3d30A	0.926093	0.926	0.926	0.926	0.248	0.27	0.27	0.27	0.916
3e0jA	0.938728	0.517	0.93	0.517	0.73	0.366	0.468	0.627	0.93
3e0jC	0.933045	0.51	0.924	0.51	0.498	0.364	0.511	0.633	0.924
3f85A	0.982627	0.983	0.983	0.113	0.136	0.174	0.365	0.447	0.983
3fkyC	0.976877	0.994	0.988	0.994	0.517	0.39	0.626	0.629	0.983
3gi1B	0.695616	0.326	0.903	0.427	0.331	0.326	0.326	0.326	0.882
3gtdA	0.633994	0.966	0.785	0.786	0.389	0.298	0.471	0.504	0.93
3h9nA	1	0.955	0.966	0.971	0.855	0.262	0.262	0.262	1
3hh8A	0.930818	0.924	0.951	0.376	0.785	0.283	0.283	0.283	1
3hl0A	0.994134	0.977	0.971	0.997	0.264	0.352	0.543	0.921	0.994
3hrgA	1	0.551	0.984	0.314	0.335	0.314	0.314	0.314	0.889
3ieeA	0.983915	0.984	0.984	0.364	0.466	0.364	0.364	0.364	0.984
3if8A	0.780702	1	0.356	0.514	0.607	0.356	0.356	0.356	1
3it4D	0.950998	1	0.99	0.577	0.307	0.361	0.361	0.361	0.95
3iv7A	0.963497	0.969	0.978	0.98	0.275	0.346	0.522	0.904	0.978
3jpzA	0.629686	0.989	0.571	0.889	0.901	0.387	0.64	0.614	0.989
3jszA	1	0.978	0.965	0.247	0.286	0.349	0.555	0.932	0.974
3ju5A	0.551786	0.989	0.539	0.989	0.522	0.38	0.623	0.635	0.989
3ju5C	0.919099	0.989	0.544	0.989	0.542	0.384	0.612	0.632	0.989
3jzdA	0.994251	0.972	0.977	0.971	0.302	0.349	0.556	0.917	0.994
3k0yA	0.989821	0.99	0.99	0.782	0.407	0.444	0.444	0.444	0.954
3k6oA	0.990233	0.99	0.99	0.808	0.406	0.419	0.419	0.419	1
3l2dB	0.680965	0.99	0.527	0.99	0.858	0.379	0.625	0.647	0.99
3l2eA	0.678528	0.984	0.544	0.979	0.83	0.381	0.635	0.634	0.989
3loyA	0.771356	0.643	0.425	0.321	0.629	0.242	0.543	0.419	0.961
3md9A	0.946177	0.961	1	0.239	0.938	0.272	0.272	0.272	0.969
3mfqA	0.910422	0.257	0.986	0.387	0.335	0.257	0.257	0.257	0.986
3mxaA	0.993378	0.993	0.899	0.252	0.315	0.342	0.555	0.993	1
3ng0A	0.626634	0.933	0.945	0.933	0.768	0.377	0.574	0.558	0.933
3nqiA	0.991372	1	1	0.819	0.569	0.527	0.527	0.527	0.991
3nqzA	0.966305	0.966	0.977	0.27	0.337	0.27	0.27	0.27	0.989
3oceA	0.626499	0.974	0.824	0.775	0.428	0.292	0.468	0.491	0.937
3ocfA	0.957506	0.982	0.781	0.698	0.8	0.296	0.461	0.512	0.939
3ocfB	0.914205	0.991	0.847	0.749	0.457	0.313	0.499	0.574	0.948
3ocfD	0.891346	0.991	0.855	0.768	0.411	0.319	0.53	0.588	0.948
3okfA	0.920009	0.995	0.836	1	0.921	0.343	0.564	0.957	0.995
3oueA	1	1	0.269	0.29	0.711	0.269	0.269	0.269	0.987
3ouqA	0.975157	0.988	0.26	0.268	0.876	0.26	0.26	0.26	0.988
3ox4A	1	0.974	0.979	0.992	0.288	0.349	0.568	0.959	0.979
3p2dA	0.893129	0.459	0.459	0.466	0.879	0.326	0.588	0.898	0.888
3pshA	0.815951	1	0.982	0.335	0.891	0.347	0.577	0.988	0.976
3ptyA	0.986046	0.986	0.946	0.401	0.369	0.393	0.393	0.393	1
3qbeA	0.812566	0.994	0.994	0.986	0.248	0.345	0.518	0.961	0.994
3qbpA	0.775886	0.957	0.833	0.746	0.673	0.292	0.477	0.439	0.928
3qbpB	0.815164	0.958	0.827	0.736	0.682	0.298	0.509	0.438	0.909
3qqyA	0.875817	0.915	0.817	0.466	0.778	0.334	0.606	0.929	0.948
3qwnA	0.990185	0.99	0.99	0.752	0.915	0.423	0.423	0.423	0.99
3r6oA	1	0.61	0.61	0.857	0.761	0.61	0.61	0.61	0.978
3r6qA	0.798491	0.96	0.756	0.768	0.374	0.289	0.477	0.473	0.889
3r7pA	0.871684	0.909	0.802	0.254	0.235	0.253	0.253	0.253	0.878
3rd8A	0.946678	0.958	0.631	0.752	0.678	0.291	0.487	0.463	0.89
3rf7A	0.98851	0.994	0.994	0.278	0.331	0.348	0.578	0.933	0.994
3rgaA	0.992906	1	1	0.277	0.929	0.277	0.277	0.277	1
3rh3A	0.974091	0.966	0.33	0.363	0.428	0.33	0.33	0.33	0.966
3rh3B	0.965324	0.965	0.326	0.359	0.424	0.326	0.326	0.326	0.965
3rrkA	0.742842	0.9	0.684	0.308	0.252	0.235	0.307	0.278	0.98
3rrpA	0.794265	0.938	0.764	0.75	0.374	0.285	0.455	0.456	0.876
3rwxA	1	1	1	0.275	0.242	0.284	0.284	0.284	0.991
3sxxA	0.857717	0.913	0.569	0.423	0.478	0.241	0.467	0.415	0.939
3sxxC	0.885355	0.89	0.567	0.421	0.476	0.24	0.458	0.415	0.936
3tv2A	0.979045	0.983	0.843	0.789	0.382	0.297	0.482	0.491	0.945
3uhjC	0.744337	0.584	0.994	0.989	0.57	0.348	0.524	0.873	0.994
3uhjF	0.994272	0.994	0.989	0.989	0.291	0.349	0.553	0.877	1
3ujpA	0.846414	0.312	0.312	0.426	0.386	0.312	0.312	0.312	0.889
3ujpB	0.970265	0.307	0.9	0.424	0.393	0.307	0.307	0.307	0.9
3unvA	0.775155	0.996	0.857	0.988	0.815	0.357	0.551	0.785	0.988
3uvfA	0.801166	0.954	0.28	0.28	0.249	0.28	0.28	0.28	0.954
3w5sA	1	0.977	0.977	0.972	0.305	0.345	0.561	0.918	0.994
3wa2X	0.880493	0.918	0.466	0.365	0.548	0.25	0.49	0.415	0.951
3zdrA	0.995037	0.99	0.98	0.282	0.548	0.345	0.585	0.961	0.98
3zk9A	0.978633	0.28	0.979	0.373	0.77	0.28	0.28	0.28	1
3zokA	1	0.995	0.995	0.989	0.96	0.337	0.543	0.957	0.995
4acfA	0.692833	0.934	0.946	0.914	0.578	0.379	0.61	0.555	0.89
4admA	0.827795	0.953	0.772	0.744	0.413	0.288	0.5	0.457	0.921
4admC	0.865902	0.962	0.831	0.751	0.432	0.292	0.479	0.462	0.933
4am1A	0.875858	0.704	0.954	0.989	0.488	0.376	0.616	0.654	0.983
4baxA	0.895748	0.994	0.545	0.994	0.515	0.383	0.642	0.637	1
4bkwA	0.982474	1	1	0.275	0.264	0.349	0.538	0.892	1
4c5sA	0.725221	0.803	0.702	0.563	0.302	0.231	0.478	0.738	0.985
4c5sC	0.810873	0.811	0.704	0.559	0.291	0.229	0.461	0.741	0.985
4cl2A	0.984907	0.323	0.913	0.436	0.344	0.323	0.323	0.323	0.913
4e4rA	0.963706	0.994	1	0.274	0.697	0.35	0.443	0.743	0.964
4eeiA	0.985658	0.616	0.422	0.696	0.43	0.27	0.465	0.335	0.925
4efjA	0.914449	0.902	0.801	0.245	0.921	0.245	0.245	0.245	0.871
4evfA	0.536268	0.894	0.381	0.074	0.29	0.074	0.074	0.074	0.967
4exrA	0.921781	0.934	0.285	0.285	0.446	0.285	0.285	0.285	0.873
4g7nA	0.990873	0.991	0.964	0.308	0.378	0.308	0.308	0.308	0.982
4h0fA	0.821998	0.345	0.934	0.465	0.804	0.345	0.345	0.345	0.887
4h40A	0.993245	0.987	0.28	0.35	0.319	0.28	0.28	0.28	0.987
4h59A	0.87054	0.871	0.942	0.264	0.687	0.347	0.596	0.918	0.918
4hgvA	0.957657	0.961	0.759	0.744	0.323	0.291	0.467	0.481	0.924
4hgvD	0.832699	0.965	0.783	0.775	0.313	0.298	0.474	0.505	0.928
4hppA	0.945234	0.582	0.582	0.582	0.564	0.395	0.641	0.612	0.986
4inoA	0.973822	0.967	0.601	0.24	0.785	0.345	0.583	0.906	0.961
4is4A	0.959071	0.994	0.988	0.337	0.495	0.371	0.602	0.687	0.994
4is4D	0.961195	0.994	0.987	0.482	0.476	0.367	0.612	0.73	0.993
4j8qA	1	1	0.99	0.757	0.811	0.363	0.363	0.363	0.979
4jcwA	0.924025	0.906	0.906	0.915	0.822	0.265	0.265	0.265	0.896
4k3vA	0.992121	0.361	0.361	0.361	0.319	0.361	0.361	0.361	0.932
4k7gB	0.988234	0.253	0.982	0.253	0.228	0.346	0.458	0.694	0.909
4lduA	0.988589	1	1	0.438	0.517	0.352	0.592	0.806	1
4ldvA	1	0.923	0.988	0.344	0.894	0.36	0.558	0.773	1
4ljsA	0.930162	0.943	1	0.286	0.673	0.346	0.53	0.937	0.987
4ll1C	1	1	1	0.5	0.819	0.5	0.5	0.5	1
4lniA	0.728447	0.772	0.579	0.996	0.672	0.387	0.628	0.616	0.964
4loxA	0.868855	0.893	0.806	0.243	0.892	0.331	0.537	0.954	0.881
4lq0A	0.904078	0.91	0.81	0.243	0.214	0.243	0.243	0.243	0.88
4m7oA	0.916915	0.939	0.773	0.226	0.222	0.262	0.262	0.262	0.954
4mcaA	0.745857	0.594	0.594	0.321	0.954	0.349	0.579	0.878	0.973
4mcaB	1	0.591	0.591	0.329	0.986	0.347	0.538	0.872	0.995
4mdyA	0.92517	0.979	0.965	0.233	0.231	0.27	0.27	0.27	0.972
4n9jA	0.982147	1	0.965	0.334	0.344	0.268	0.268	0.268	0.982
4nkbA	1	0.99	0.961	0.315	0.788	0.315	0.315	0.315	0.981
4nkbB	0.99025	0.99	0.99	0.312	0.897	0.312	0.312	0.312	0.981
4nnoA	0.937108	0.93	0.944	0.377	0.496	0.283	0.283	0.283	1
4oxrA	0.805755	0.93	0.944	0.377	0.978	0.283	0.283	0.283	1
4p2aA	0.986161	0.973	0.973	0.262	0.844	0.262	0.262	0.262	0.993
4p53A	0.743651	1	0.995	0.992	0.869	0.347	0.53	0.941	0.995
4pm4A	0.871084	0.993	0.933	0.269	0.274	0.293	0.293	0.293	0.908
4pqxA	1	0.99	0.99	0.701	0.746	0.405	0.405	0.405	0.98
4q2rA	0.983675	0.984	0.532	0.986	0.884	0.379	0.617	0.633	0.984
4qgsA	0.963891	0.959	0.949	0.938	0.273	0.339	0.488	0.896	0.959
4qkuA	0.976658	0.995	0.977	0.952	0.471	0.373	0.618	0.675	0.986
4qkuC	0.985883	0.995	0.977	0.952	0.47	0.371	0.629	0.674	0.986
4rf6A	0.898221	0.96	0.748	0.379	0.205	0.185	0.442	0.512	0.964
4rf6B	0.872022	0.96	0.749	0.239	0.636	0.185	0.42	0.544	0.98
4s17A	0.639364	0.631	0.925	0.94	0.566	0.376	0.575	0.554	0.925
4s17C	0.681044	0.623	0.933	0.937	0.568	0.373	0.56	0.554	0.92
4v2qB	0.805416	0.685	0.699	0.31	0.258	0.228	0.459	0.699	0.972
4yhxA	0.902865	0.909	0.82	0.234	0.21	0.233	0.233	0.233	0.922
4z9mC	0.647304	0.989	0.549	0.882	0.768	0.384	0.591	0.629	0.948
5br4A	1	0.99	0.995	0.987	0.789	0.348	0.569	0.969	0.99
5eksA	0.988797	0.994	0.834	0.969	0.243	0.345	0.536	0.972	0.994
5eksB	0.994367	0.994	0.838	0.267	0.26	0.348	0.578	0.967	0.994
5f0jB	1	0.98	0.98	0.26	0.224	0.26	0.26	0.26	0.993
5fb3A	0.994068	0.994	0.994	1	0.366	0.351	0.539	0.862	1
5fb3E	0.994033	0.994	0.994	0.994	0.369	0.342	0.589	0.872	1
5gizA	0.908451	0.915	0.978	0.222	0.263	0.275	0.275	0.275	0.923
5hvnA	0.994366	0.994	0.994	0.256	0.926	0.349	0.585	0.989	0.994
5jpdA	0.752727	0.29	0.29	0.375	0.896	0.29	0.29	0.29	1
5k8cA	0.983384	0.994	0.994	0.654	0.324	0.343	0.56	0.962	0.994
5m29A	0.924161	0.908	0.991	0.263	0.366	0.27	0.27	0.27	0.983
5m3bB	0.932609	0.908	0.991	0.265	0.321	0.272	0.272	0.272	0.983
5muxA	0.991497	0.992	0.987	0.875	0.495	0.373	0.528	0.674	0.996
5ti1A	0.986079	0.995	0.977	0.942	0.534	0.376	0.608	0.675	0.986
5tprA	0.813065	0.995	0.995	0.288	0.266	0.34	0.565	0.923	0.995
5u92A	0.667702	0.737	0.593	0.989	0.563	0.375	0.544	0.648	0.989
5uppA	0.958634	0.958	0.763	0.768	0.384	0.292	0.489	0.484	0.907
5w56B	0.892453	0.906	0.97	0.381	0.279	0.26	0.26	0.26	0.97
5xn8A	0.989109	0.995	0.989	0.319	0.932	0.351	0.552	0.882	0.995
5xnyA	0.768094	0.478	0.505	0.983	0.247	0.37	0.562	0.668	0.963
5yscA	0.910065	0.925	0.992	0.246	0.238	0.268	0.268	0.268	0.984
5zhqA	0.741839	0.718	0.603	0.989	0.331	0.379	0.617	0.642	0.989
5zliA	0.921862	0.938	0.564	0.926	0.569	0.375	0.598	0.559	0.938
5zxlA	0.994567	0.995	0.594	0.321	0.949	0.35	0.563	0.878	0.995
6at7B	0.610464	0.636	0.836	0.507	0.493	0.228	0.436	0.718	0.985
6c5cA	0.740223	0.995	0.995	0.278	0.952	0.342	0.573	0.949	1
6c5cB	0.79897	0.995	0.793	0.275	0.954	0.343	0.601	0.954	1
6grrB	0.564351	0.842	0.621	0.322	0.456	0.233	0.389	0.538	0.919
6iowA	0.982448	0.994	1	0.276	0.248	0.347	0.432	0.721	0.965
6md5A	0.985461	0.978	0.978	0.282	0.374	0.282	0.282	0.282	0.993

## Sheet: figure2_a_3
targets	iou_merizo_af	iou_unidoc	iou_sword	iou_cnn	iou_deepdom	iou_rndassign	iou_rndunequal	iou_rndequal	iou_ecod
19hcA	0.812977	0.807	0.819	0.282	0.458	0.282	0.282	0.282	0.807
1a59A	0.878397	0.409	0.798	0.439	0.525	0.324	0.468	0.604	0.42
1aj8A	0.928557	0.426	0.78	0.458	0.393	0.325	0.468	0.592	0.429
1chkA	0.991626	0.82	0.935	0.361	0.318	0.361	0.361	0.361	0.361
1cscA	0.756357	0.512	0.914	0.512	0.511	0.365	0.539	0.635	0.509
1cshA	0.572854	0.495	0.933	0.508	0.501	0.359	0.525	0.638	0.495
1ddzA	0.265985	0.885	0.875	0.197	0.175	0.309	0.364	0.536	0.536
1dkgA	0.696203	0.552	0.385	0.625	0.897	0.385	0.385	0.385	0.373
1dkgB	0.775063	0.987	0.987	0.347	0.934	0.379	0.379	0.379	0.365
1duwA	0.799892	0.806	0.817	0.288	0.415	0.288	0.288	0.288	0.806
1e2tA	0.854916	0.182	0.182	0.557	0.252	0.182	0.182	0.182	0.182
1ef0B	0.658098	0.685	0.8	0.766	0.248	0.286	0.411	0.632	0.246
1efdN	0.713319	1	1	0.366	0.899	0.426	0.426	0.426	0.758
1epuA	0.823328	0.624	0.361	0.165	0.105	0.146	0.262	0.251	0.62
1ftrA	0.966772	0.253	0.253	0.253	0.731	0.253	0.253	0.253	0.799
1fvhA	0.888612	0.687	0.392	0.235	0.117	0.159	0.261	0.286	0.685
1fzcC	0.663969	0.439	0.262	0.562	0.448	0.257	0.414	0.457	0.262
1fzdA	0.70457	0.318	0.318	0.229	0.298	0.318	0.318	0.318	0.318
1h1lD	0.489891	0.29	0.552	0.144	0.115	0.133	0.232	0.41	0.481
1hi8A	0.700921	0.514	0.213	0.285	0.256	0.22	0.378	0.402	0.408
1hm6A	0.344978	0.063	0.53	0.065	0.079	0.093	0.162	0.194	0.806
1hy0A	0.776926	0.717	0.605	0.704	0.254	0.257	0.373	0.444	0.709
1i0aA	0.639742	0.701	0.653	0.594	0.239	0.248	0.35	0.443	0.713
1iomA	0.924083	0.419	0.824	0.45	0.381	0.325	0.432	0.603	0.419
1j1jA	0.729263	0.973	0.869	0.37	0.768	0.37	0.37	0.37	0.37
1jc9A	0.853464	0.447	0.447	0.74	0.46	0.447	0.447	0.447	0.447
1k62A	0.648058	0.709	0.662	0.693	0.251	0.252	0.349	0.441	0.707
1k7wA	0.709783	0.711	0.667	0.702	0.251	0.252	0.366	0.441	0.703
1kaeA	0.728223	0.763	0.563	0.224	0.446	0.242	0.341	0.539	0.575
1keyD	0.483412	0.972	0.865	0.362	0.534	0.362	0.362	0.362	0.362
1ksiA	0.500612	0.575	0.493	0.362	0.471	0.253	0.545	0.469	0.875
1lmlA	0.871137	0.72	0.741	0.501	0.097	0.161	0.275	0.324	0.134
1lwuB	0.719608	0.472	0.245	0.695	0.61	0.252	0.385	0.419	0.245
1lwuC	0.648862	0.444	0.227	0.488	0.465	0.23	0.361	0.39	0.282
1m1jB	0.338628	0.582	0.156	0.99	0.416	0.213	0.33	0.413	0.175
1m1jC	0.498972	0.415	0.156	0.985	0.556	0.213	0.356	0.407	0.243
1m4uA	0.693711	0.735	0.42	0.452	0.414	0.42	0.42	0.42	0.42
1m5hA	0.96687	0.259	0.259	0.259	0.205	0.259	0.259	0.259	0.8
1m5sA	0.96687	0.259	0.259	0.259	0.684	0.259	0.259	0.259	0.8
1mhyG	0.611355	0.722	0.191	0.222	0.551	0.191	0.191	0.191	0.227
1mqsA	0.815196	0.89	0.336	0.202	0.195	0.146	0.222	0.21	0.673
1mtyG	0.706904	0.77	0.203	0.232	0.225	0.203	0.203	0.203	0.203
1n93X	0.683675	0.669	0.971	0.386	0.465	0.356	0.566	0.785	0.386
1ng6A	1	1	1	0.378	0.457	0.378	0.378	0.378	0.378
1o7xA	0.885305	0.428	0.855	0.448	0.611	0.332	0.466	0.608	0.432
1ofwA	0.812977	0.807	0.819	0.282	0.177	0.282	0.282	0.282	0.807
1oglA	0.792787	0.793	0.984	0.271	0.714	0.271	0.271	0.271	0.271
1owbA	0.80568	0.469	0.701	0.356	0.368	0.289	0.422	0.454	0.356
1qguA	0.863199	0.722	0.766	0.168	0.136	0.196	0.262	0.364	0.676
1qyaB	0.974287	0.906	0.974	0.282	0.586	0.339	0.513	0.796	0.835
1re3B	0.564626	0.408	0.482	0.603	0.411	0.482	0.482	0.482	0.482
1ro2A	0.65092	0.3	0.3	0.333	0.535	0.3	0.3	0.3	0.3
1s7jA	0.954849	0.933	0.664	0.258	0.219	0.258	0.258	0.258	0.851
1sdjA	0.980463	0.274	0.987	0.274	0.659	0.345	0.525	0.783	0.827
1sziA	0.650928	0.499	0.87	0.339	0.499	0.499	0.499	0.499	0.499
1t3uA	0.978036	0.284	0.284	0.936	0.184	0.284	0.284	0.284	0.284
1t3uB	0.978266	0.267	0.267	0.978	0.17	0.267	0.267	0.267	0.267
1t8sA	0.710871	1	0.678	1	0.439	0.365	0.588	0.705	0.464
1tm0A	0.993376	0.276	0.98	0.276	0.769	0.35	0.47	0.797	0.787
1tueG	0.969825	0.98	0.96	0.936	0.606	0.271	0.271	0.271	0.279
1u0kA	0.971932	0.918	0.986	0.285	0.29	0.285	0.285	0.285	0.833
1uvjA	0.580928	0.2	0.2	0.309	0.212	0.216	0.386	0.405	0.412
1vgmA	0.844946	0.407	0.806	0.439	0.426	0.318	0.446	0.599	0.407
1vgpA	0.958693	0.404	0.81	0.432	0.694	0.323	0.463	0.599	0.404
1vraB	0.990488	1	0.369	0.604	0.61	0.369	0.369	0.369	0.589
1vsgA	0.493457	0.588	0.889	0.315	0.593	0.351	0.453	0.485	0.315
1w4tA	0.615106	0.411	0.411	0.88	0.363	0.411	0.411	0.411	0.409
1w5rA	0.625345	0.402	0.402	0.968	0.332	0.402	0.402	0.402	0.402
1w7cA	0.717739	0.432	0.468	0.268	0.453	0.312	0.51	0.551	0.883
1wacA	0.697936	0.524	0.573	0.298	0.254	0.221	0.41	0.414	0.417
1wzoA	0.983136	0.983	0.69	1	0.758	0.69	0.69	0.69	0.69
1wzoB	0.983277	0.983	0.692	0.992	0.753	0.692	0.692	0.692	0.692
1xqbA	0.808006	0.808	0.342	0.691	0.409	0.342	0.342	0.342	0.808
1xubA	0.950909	0.283	0.965	0.283	0.36	0.283	0.283	0.283	0.866
1ye9A	0.89657	0.484	0.252	0.186	0.249	0.252	0.252	0.252	0.011
1yisA	0.624556	0.569	0.694	1	0.558	0.392	0.617	0.622	0.827
1ym5A	0.966579	0.849	0.903	0.289	0.261	0.289	0.289	0.289	0.909
1yu0A	0.842017	0.833	0.526	0.409	0.128	0.271	0.419	0.723	0.843
1yu2A	0.828921	0.829	0.524	0.387	0.132	0.274	0.399	0.72	0.84
1z1nX	0.742517	0.756	0.743	0.145	0.254	0.159	0.295	0.276	0.744
1z2zA	0.690892	0.666	0.618	0.301	0.17	0.24	0.335	0.404	0.302
1z3uA	0.859401	0.426	0.426	0.52	0.405	0.426	0.426	0.426	0.426
1zhxA	0.674812	0.192	0.174	0.36	0.308	0.209	0.334	0.312	0.193
2auaA	0.718024	0.296	0.547	0.299	0.184	0.296	0.296	0.296	0.276
2azpA	0.993731	0.969	0.988	0.256	0.228	0.345	0.436	0.728	0.776
2b5uA	0.868342	0.895	0.669	0.572	0.339	0.343	0.549	0.742	0.449
2c10A	0.826881	0.843	0.333	0.29	0.621	0.179	0.465	0.302	0.819
2cvcA	0.770313	0.791	0.281	0.096	0.642	0.121	0.214	0.205	0.801
2cw8A	0.739339	0.924	0.708	0.462	0.633	0.188	0.341	0.27	0.666
2cxaA	1	0.537	0.537	0.835	0.478	0.537	0.537	0.537	0.537
2dfuA	0.976266	0.961	0.68	0.984	0.766	0.68	0.68	0.68	0.68
2e1mC	0.616233	0.618	0.203	0.486	0.227	0.203	0.203	0.203	0.625
2g5dA	0.797266	0.586	0.781	0.271	0.238	0.284	0.229	0.326	0.781
2gk9B	0.960617	1	1	0.753	0.871	0.394	0.394	0.394	0.394
2gkeA	0.90859	0.862	0.862	0.25	0.708	0.25	0.25	0.25	0.748
2guwB	0.98116	0.995	0.954	0.977	0.902	0.372	0.61	0.676	0.498
2guwC	0.883249	1	0.727	0.965	0.96	0.371	0.575	0.682	0.487
2h12A	0.782225	0.431	0.648	0.483	0.33	0.269	0.385	0.462	0.316
2h12B	0.757646	0.439	0.654	0.479	0.34	0.268	0.406	0.46	0.325
2h9fA	0.994764	0.881	0.984	0.267	0.252	0.342	0.438	0.85	0.9
2hfzA	0.893241	0.25	0.3	0.431	0.313	0.29	0.369	0.615	0.313
2hp0A	0.995378	0.973	0.968	0.848	0.533	0.372	0.526	0.669	0.812
2hzmA	0.980648	0.343	0.343	0.948	0.328	0.343	0.343	0.343	0.343
2hzmG	0.95987	0.344	0.344	0.913	0.311	0.344	0.344	0.344	0.344
2ibpA	0.726546	0.383	0.761	0.402	0.603	0.298	0.438	0.519	0.383
2ifcA	0.855965	0.808	0.817	0.447	0.372	0.319	0.455	0.596	0.412
2im9A	0.727728	0.242	0.242	0.497	0.271	0.28	0.409	0.54	0.242
2j1gE	0.880749	0.442	0.442	0.551	0.68	0.442	0.442	0.442	0.442
2j58A	0.755019	0.621	0.089	0.168	0.14	0.132	0.152	0.178	0.785
2j5zA	0.845223	0.434	0.434	0.566	0.902	0.434	0.434	0.434	0.434
2j7uA	0.619643	0.266	0.311	0.143	0.164	0.356	0.362	0.521	0.323
2j91C	0.798705	0.435	0.614	0.659	0.461	0.321	0.512	0.447	0.73
2ntxA	0.376667	0.993	1	0.516	0.378	0.365	0.465	0.727	0.44
2ntxB	0.263736	0.993	1	0.397	0.36	0.397	0.397	0.397	0.397
2nyfA	0.682635	0.984	0.851	0.974	0.378	0.353	0.562	0.758	0.923
2o5nA	0.925916	0.871	0.345	0.35	0.708	0.345	0.345	0.345	0.864
2o5nB	0.919838	0.893	0.337	0.92	0.791	0.337	0.337	0.337	0.841
2oo4A	0.827434	0.106	0.173	0.259	0.633	0.259	0.259	0.259	0.664
2otnA	0.973065	0.934	0.98	0.259	0.289	0.259	0.259	0.259	0.837
2otnB	0.939315	0.939	0.979	0.257	0.246	0.257	0.257	0.257	0.823
2oyhE	0.681684	0.43	0.291	0.744	0.412	0.291	0.291	0.291	0.291
2p1gA	0.733948	0.317	0.317	0.595	0.387	0.317	0.317	0.317	0.317
2p2wA	0.946444	0.402	0.759	0.409	0.604	0.318	0.434	0.598	0.402
2prsA	0.992421	0.321	0.321	0.45	0.418	0.321	0.321	0.321	0.811
2ptrA	0.849288	0.932	0.499	0.775	0.478	0.299	0.475	0.438	0.886
2ptrB	0.641628	0.932	0.467	0.764	0.515	0.29	0.483	0.423	0.885
2pw0B	0.948194	0.35	0.926	0.463	0.32	0.346	0.536	0.804	0.863
2q8pA	0.70259	1	0.773	0.388	0.404	0.45	0.45	0.45	0.695
2qgaB	0.823348	0.916	0.487	0.735	0.346	0.291	0.48	0.412	0.874
2qgaC	0.915243	0.924	0.488	0.748	0.345	0.288	0.474	0.413	0.878
2qguA	0.377181	0.322	0.322	0.337	0.334	0.322	0.322	0.322	0.322
2qyuA	0.54416	0.691	0.738	0.282	0.133	0.173	0.387	0.663	0.349
2qzaB	0.586061	0.761	0.767	0.271	0.599	0.172	0.361	0.698	0.134
2r18A	0.969501	0.97	0.97	0.682	0.829	0.295	0.295	0.295	0.295
2riqA	0.861624	0.582	0.239	0.529	0.254	0.239	0.239	0.239	0.647
2uu7A	0.767666	0.995	0.499	0.995	0.962	0.377	0.57	0.67	0.935
2vsgA	0.878195	0.596	0.863	0.306	0.38	0.343	0.44	0.484	0.306
2w3qA	0.894955	0.894	0.513	0.266	0.643	0.513	0.513	0.513	0.513
2w82A	0.745715	0.555	0.56	0.581	0.103	0.145	0.145	0.145	0.145
2wjnC	0.85093	0.778	0.726	0.239	0.552	0.284	0.38	0.594	0.221
2wnpF	0.777707	0.44	0.44	0.553	0.419	0.44	0.44	0.44	0.44
2x1dA	0.754815	0.625	0.868	0.625	0.593	0.4	0.628	0.59	0.625
2xdqA	0.914622	0.492	0.465	0.171	0.134	0.195	0.316	0.458	0.873
2xdqB	0.627913	0.504	0.557	0.112	0.406	0.127	0.24	0.315	0.587
2xheA	0.84513	0.949	0.932	0.167	0.363	0.138	0.185	0.151	0.657
2xliA	0.804558	0.873	0.873	0.669	0.772	0.873	0.873	0.873	0.579
2xljA	0.876404	0.768	0.768	0.768	0.533	0.768	0.768	0.768	0.561
2yayA	0.800816	0.276	0.985	0.276	0.291	0.276	0.276	0.276	0.276
2ybxA	0.975371	1	1	0.331	0.156	0.345	0.572	0.963	0.268
2ybxB	1	1	1	0.351	0.369	0.35	0.551	0.926	0.288
2yfaA	0.918658	0.259	0.975	0.207	0.746	0.259	0.259	0.259	0.548
2ynmC	0.85809	0.491	0.138	0.126	0.539	0.193	0.301	0.437	0.85
2z1dB	0.415684	0.202	0.952	0.384	0.202	0.251	0.295	0.325	0.711
2ztbA	0.662827	0.161	0.161	0.26	0.275	0.161	0.161	0.161	0.161
3aekA	0.962185	0.49	0.429	0.126	0.624	0.194	0.342	0.443	0.862
3aekB	0.651854	0.599	0.581	0.142	0.325	0.128	0.227	0.316	0.585
3akjA	0.597156	0.534	0.534	0.986	0.516	0.534	0.534	0.534	0.534
3aqoA	0.956082	0.407	0.956	0.445	0.733	0.407	0.407	0.407	0.407
3axjA	0.650834	0.973	0.872	0.37	0.845	0.37	0.37	0.37	0.37
3axjB	0.96674	0.967	0.934	0.418	0.781	0.418	0.418	0.418	0.418
3be6A	0.871769	0.884	0.837	0.323	0.798	0.358	0.358	0.358	0.797
3bhgA	0.793108	0.941	0.463	0.734	0.351	0.288	0.461	0.43	0.86
3bqwA	0.911045	0.366	0.366	0.716	0.406	0.352	0.439	0.688	0.366
3ci0J	0.972879	0.441	0.441	0.428	0.638	0.441	0.441	0.441	0.441
3d9wA	0.636589	0.411	0.411	0.946	0.176	0.411	0.411	0.411	0.411
3ednA	0.9727	0.94	0.933	0.307	0.329	0.307	0.307	0.307	0.883
3eeqA	0.908059	0.914	0.914	0.514	0.475	0.196	0.403	0.522	0.908
3eeqB	0.929902	0.936	0.936	0.548	0.519	0.211	0.352	0.544	0.927
3eixA	0.727318	0.86	0.623	0.337	0.374	0.389	0.389	0.389	0.786
3ejbB	0.801661	0.461	0.517	0.89	0.429	0.327	0.466	0.311	0.461
3ejbH	0.605262	0.458	0.513	0.877	0.434	0.329	0.459	0.325	0.458
3ejxD	0.973779	0.942	0.899	0.269	0.377	0.346	0.488	0.847	0.813
3epnB	0.994216	0.805	0.805	0.782	0.903	0.321	0.619	0.366	0.805
3epoA	0.930029	0.806	0.806	0.807	0.812	0.327	0.569	0.363	0.806
3etoA	0.720374	0.192	0.177	0.263	0.809	0.263	0.263	0.263	0.668
3fveA	0.979001	0.925	0.979	0.296	0.292	0.296	0.296	0.296	0.78
3g7kB	0.979552	0.969	0.925	0.283	0.647	0.345	0.491	0.759	0.825
3gd0A	0.847359	0.665	0.995	0.61	0.347	0.366	0.499	0.691	0.734
3gfvA	0.666285	0.704	0.756	0.378	0.403	0.407	0.407	0.407	0.773
3ghgB	0.950382	0.86	0.427	0.729	0.925	0.363	0.598	0.742	0.638
3ghgC	0.565918	0.41	0.163	0.987	0.479	0.212	0.355	0.385	0.248
3gzhA	0.698022	0.944	0.51	0.741	0.554	0.287	0.451	0.45	0.855
3h20A	0.880368	0.588	0.588	0.565	0.464	0.159	0.159	0.159	0.588
3hi7A	0.783273	0.823	0.552	0.255	0.338	0.177	0.473	0.3	0.816
3hi7B	0.86321	0.822	0.336	0.286	0.344	0.179	0.435	0.301	0.815
3hl6A	0.854646	0.37	0.37	0.969	0.473	0.37	0.37	0.37	0.37
3hwkA	0.963357	0.426	0.792	0.437	0.434	0.331	0.449	0.596	0.426
3it4B	0.96135	1	0.99	0.584	0.365	0.371	0.371	0.371	0.594
3kdrA	0.297876	0.421	0.197	0.405	0.278	0.197	0.197	0.197	0.114
3lhsA	0.736204	0.862	0.618	0.335	0.372	0.396	0.396	0.396	0.789
3m1mA	0.80887	0.665	0.665	0.488	0.843	0.243	0.403	0.449	0.665
3m7gA	0.630838	0.362	0.362	1	0.362	0.362	0.362	0.362	0.362
3msuA	0.554809	0.533	0.216	0.372	0.36	0.288	0.426	0.408	0.366
3msuB	0.879136	0.507	0.722	0.347	0.343	0.282	0.413	0.432	0.347
3mwfA	0.784681	0.57	0.828	0.347	0.395	0.406	0.406	0.406	0.812
3n6xA	1	1	1	0.676	0.404	0.366	0.548	0.76	0.913
3nb2A	0.725002	0.897	0.693	0.342	0.113	0.177	0.401	0.551	0.157
3o8jA	0.888485	0.459	0.868	0.451	0.463	0.347	0.484	0.647	0.459
3p42A	0.674166	0.148	0.148	0.324	0.165	0.148	0.148	0.148	0.438
3pdiA	0.666251	0.768	0.737	0.472	0.627	0.353	0.572	0.762	0.686
3pdiB	0.775212	0.158	0.158	0.172	0.518	0.218	0.427	0.542	0.783
3pgbA	0.848643	0.406	0.473	0.235	0.464	0.207	0.477	0.389	0.89
3pjaJ	0.981938	0.964	0.929	0.358	0.479	0.358	0.358	0.358	0.358
3pqhA	0.410303	0.314	0.314	0.371	0.369	0.314	0.314	0.314	0.314
3qb5K	0.964765	0.965	0.93	0.375	0.49	0.375	0.375	0.375	0.364
3qdfA	0.984208	0.984	0.984	0.969	0.794	0.593	0.593	0.593	0.593
3r5tA	0.749247	0.765	0.818	0.324	0.345	0.378	0.378	0.378	0.802
3rr6A	1	0.984	0.643	0.643	0.617	0.643	0.643	0.643	0.643
3tefA	0.820424	0.599	0.599	0.355	0.364	0.393	0.393	0.393	0.786
3tlkA	0.779647	0.759	0.993	0.346	0.325	0.358	0.358	0.358	0.807
3tnyA	0.758635	0.875	0.604	0.349	0.833	0.382	0.382	0.382	0.798
3tqgB	0.84424	0.461	0.891	0.473	0.325	0.349	0.473	0.646	0.461
3tw8A	0.849943	0.785	0.785	0.386	0.323	0.273	0.416	0.63	0.785
3u7qA	0.876067	0.722	0.783	0.176	0.147	0.195	0.252	0.364	0.682
3u7qB	0.663652	0.253	0.478	0.115	0.082	0.117	0.244	0.384	0.467
3uguA	0.977069	0.966	0.26	0.268	0.828	0.341	0.532	0.966	0.882
3ux3A	1	0.985	0.557	0.605	0.798	0.557	0.557	0.557	0.557
3vldA	0.534521	0.468	0.786	0.446	0.476	0.363	0.576	0.719	0.446
3x01A	0.981092	0.994	0.994	0.341	0.892	0.343	0.543	0.951	0.271
3x01B	0.966889	0.993	0.993	0.362	0.903	0.299	0.299	0.299	0.299
3zc4A	0.825281	0.326	0.326	0.932	0.671	0.326	0.326	0.326	0.3
3zc4F	0.730337	0.334	0.334	0.931	0.704	0.334	0.334	0.334	0.3
4a8sC	0.706579	0.219	0.219	0.228	0.235	0.224	0.393	0.498	0.447
4ar9A	0.692571	0.946	0.719	0.24	0.256	0.254	0.335	0.2	0.681
4arfA	0.974093	0.959	0.537	0.305	0.197	0.196	0.342	0.351	0.459
4bgfA	0.610981	0.396	0.396	0.985	0.362	0.396	0.396	0.396	0.396
4bgfF	0.56021	0.403	0.403	0.978	0.37	0.403	0.403	0.403	0.403
4bqnA	0.602534	0.682	0.672	0.354	0.371	0.352	0.423	0.422	0.354
4bx8A	0.846548	0.966	0.673	0.218	0.249	0.171	0.246	0.257	0.73
4bx8B	0.98278	0.966	0.667	0.214	0.249	0.167	0.259	0.254	0.73
4by6A	0.965044	0.82	0.755	0.297	0.34	0.34	0.528	0.899	0.297
4by6D	0.960958	0.824	0.757	0.302	0.342	0.348	0.537	0.895	0.302
4c1bA	0.98836	1	1	0.522	0.299	0.363	0.363	0.363	0.363
4c5pA	0.471884	0.398	0.398	0.964	0.389	0.398	0.398	0.398	0.398
4ccaA	0.740588	0.964	0.409	0.191	0.138	0.161	0.253	0.299	0.671
4dbfA	1	0.985	0.601	0.883	0.824	0.601	0.601	0.601	0.601
4dbhA	0.9852	0.985	0.615	0.751	0.634	0.615	0.615	0.615	0.615
4dk2A	0.947394	0.802	0.802	0.321	0.405	0.311	0.311	0.311	0.311
4dunA	0.969582	0.94	0.657	0.26	0.193	0.26	0.26	0.26	0.85
4e6yA	0.708478	0.351	0.719	0.501	0.373	0.286	0.403	0.459	0.351
4efcA	0.78871	0.839	0.506	0.77	0.352	0.293	0.491	0.441	0.915
4epuA	0.795485	0.424	0.424	0.218	0.717	0.424	0.424	0.424	0.424
4g07A	0.616384	0.73	0.602	0.218	0.221	0.239	0.325	0.547	0.574
4g09A	0.782792	0.732	0.607	0.226	0.218	0.24	0.322	0.557	0.577
4g59C	0.955272	0.358	0.358	0.358	0.285	0.358	0.358	0.358	0.864
4gicA	0.691523	0.958	0.909	0.389	0.412	0.351	0.484	0.59	0.745
4guzA	0.613416	0.406	0.406	0.406	0.397	0.406	0.406	0.406	0.406
4hheA	0.960462	0.797	0.452	0.135	0.156	0.135	0.135	0.135	0.669
4hn9A	0.693148	0.524	0.534	0.228	0.181	0.205	0.332	0.542	0.542
4i8oA	0.904769	0.688	0.676	0.402	0.136	0.124	0.221	0.272	0.692
4ilyA	0.974928	0.867	0.934	0.641	0.309	0.357	0.357	0.357	0.357
4j9wA	0.980827	0.968	0.987	0.257	0.733	0.348	0.43	0.742	0.782
4jadA	0.852869	0.481	0.709	0.356	0.439	0.287	0.418	0.454	0.356
4jbdA	0.974357	0.968	0.987	0.222	0.201	0.347	0.44	0.755	0.791
4jc8A	0.779325	0.938	0.519	0.324	0.209	0.168	0.355	0.634	0.595
4jc8B	0.859472	0.938	0.507	0.26	0.196	0.167	0.369	0.614	0.603
4jccA	0.835211	0.597	0.907	0.362	0.364	0.402	0.402	0.402	0.801
4jciA	0.993611	0.969	0.987	0.229	0.219	0.344	0.448	0.763	0.788
4jciB	0.987097	0	0.987	0.227	0.204	0.346	0.423	0.755	0.791
4jehA	0.947415	0.961	0.646	0.171	0.206	0.156	0.259	0.282	0.66
4juuA	0.981131	0.969	0.987	0.231	0.641	0.347	0.46	0.75	0.785
4jzcA	0.919876	0.43	0.43	0.73	0.432	0.43	0.43	0.43	0.43
4k7xA	0.99365	0.969	0.987	0.243	0.237	0.347	0.439	0.764	0.789
4k8lA	1	0.924	0.981	0.296	0.278	0.35	0.508	0.821	0.789
4kc0A	0.814188	0.592	0.592	0.55	0.55	0.592	0.592	0.592	0.592
4ksyA	0.967203	0.581	0.581	0.544	0.51	0.581	0.581	0.581	0.581
4lb0A	0.971193	0.994	0.983	0.271	0.227	0.346	0.431	0.714	0.772
4lojA	0.591667	0.614	0.614	0.621	0.544	0.614	0.614	0.614	0.614
4lr4A	0.982458	0.894	0.264	0.331	0.286	0.345	0.493	0.757	0.883
4m7hA	0.833774	0.444	0.444	0.631	0.426	0.444	0.444	0.444	0.444
4mduA	0.779446	0.079	0.589	0.085	0.19	0.111	0.179	0.253	0.854
4mdvB	0.819495	0.517	0.576	0.073	0.215	0.103	0.169	0.228	0.846
4mlzA	0.720239	0.746	0.778	0.299	0.303	0.332	0.332	0.332	0.767
4mx2A	0.762095	0.973	0.529	0.805	0.457	0.307	0.501	0.493	0.861
4mx2B	0.722797	0.961	0.507	0.752	0.433	0.289	0.472	0.452	0.853
4mx2D	0.667155	0.514	0.512	0.755	0.439	0.29	0.484	0.458	0.853
4mx8A	0.815087	0.622	0.773	0.383	0.387	0.358	0.48	0.773	0.789
4n01A	0.836237	0.979	0.979	0.353	0.361	0.376	0.376	0.376	0.802
4n7qA	0.994057	0.983	0.813	0.813	0.919	0.454	0.689	0.519	0.813
4nleA	0.66709	0.419	0.221	0.497	0.292	0.27	0.363	0.421	0.579
4nslA	0.863445	0.96	0.599	0.696	0.504	0.289	0.459	0.428	0.893
4nslB	0.70752	0.969	0.5	0.713	0.514	0.291	0.476	0.429	0.893
4nv8A	0.44297	0.251	0.415	0.757	0.391	0.415	0.415	0.415	0.415
4nzrM	0.861422	0.98	0.633	0.389	0.281	0.236	0.41	0.392	0.222
4oltB	0.975033	0.359	0.942	0.678	0.331	0.359	0.359	0.359	0.359
4pagA	0.670014	0.533	0.583	0.242	0.662	0.215	0.354	0.569	0.582
4pfzB	0.984141	0.984	0.661	0.877	0.708	0.661	0.661	0.661	0.661
4q2hA	0.98275	0.994	0.983	0.278	0.66	0.349	0.444	0.704	0.76
4q68A	0.746987	0.325	0.325	0.606	0.256	0.325	0.325	0.325	0.325
4qxoA	0.750634	0.6	0.6	0.609	0.667	0.6	0.6	0.6	0.6
4rflA	0.993998	0.994	0.731	0.748	0.339	0.353	0.585	0.821	0.359
4tvmA	0.575769	0.587	0.443	0.584	0.408	0.309	0.456	0.389	0.443
4wesA	0.725096	0.805	0.679	0.221	0.462	0.205	0.377	0.64	0.728
4wesB	0.706671	0.275	0.166	0.095	0.338	0.12	0.201	0.218	0.57
4xghA	0.62826	0.541	0.696	0.515	0.501	0.292	0.438	0.389	0.404
4yisA	0.847458	0.792	0.792	0.249	0.775	0.248	0.248	0.248	0.867
4yisB	0.764085	0.893	0.784	0.241	0.823	0.24	0.24	0.24	0.862
4z9mB	0.921603	0.922	0.436	0.79	0.398	0.345	0.575	0.68	0.891
5ad1A	0.822137	0.822	0.993	0.376	0.4	0.42	0.42	0.42	0.779
5cflA	0.621164	0.618	0.618	0.604	0.675	0.618	0.618	0.618	0.618
5cr9A	0.822416	0.966	0.347	0.308	0.642	0.347	0.347	0.347	0.79
5czxA	0.660953	0.203	0.275	0.275	0.754	0.275	0.275	0.275	0.67
5eytA	0.749585	0.747	0.655	0.568	0.279	0.321	0.515	0.418	0.718
5eyvA	0.733588	0.482	0.754	0.572	0.349	0.316	0.491	0.409	0.726
5eyvB	0.801368	1	0.863	0.919	0.444	0.391	0.662	0.611	0.791
5f33A	0.78842	0.111	0.81	0.111	0.117	0.155	0.186	0.183	0.791
5grmA	0.442708	0.563	0.563	0.554	0.499	0.563	0.563	0.563	0.563
5grmB	0.476263	0.599	0.599	0.543	0.558	0.599	0.599	0.599	0.599
5h2gB	0.957994	0.924	0.979	0.268	0.242	0.268	0.268	0.268	0.801
5ha4B	0.924905	0.912	0.905	0.233	0.482	0.233	0.233	0.233	0.727
5hgrA	0.786768	0.785	0.713	0.873	0.705	0.281	0.504	0.739	0.785
5hgrB	0.807117	0.804	0.732	0.89	0.431	0.29	0.418	0.751	0.804
5hwaA	0.679561	0.596	0.674	0.322	0.354	0.322	0.322	0.322	0.322
5joqA	0.705544	1	0.774	0.382	0.564	0.444	0.444	0.444	0.792
5k87A	0.989769	0.259	0.985	0.259	0.234	0.346	0.459	0.839	0.898
5k87B	0.994832	0.261	0.985	0.261	0.239	0.348	0.49	0.838	0.897
5kohA	0.870934	0.745	0.776	0.185	0.153	0.199	0.241	0.36	0.671
5kohB	0.635736	0.168	0.319	0.112	0.107	0.101	0.153	0.199	0.455
5kohC	0.877823	0.742	0.775	0.182	0.13	0.198	0.243	0.361	0.673
5ktnA	0.772725	0.117	0.809	0.117	0.298	0.16	0.189	0.187	0.792
5mbqB	0.824669	0.819	0.939	0.37	0.365	0.412	0.412	0.412	0.775
5nx8B	0.730029	0.833	0.784	0.698	0.507	0.33	0.5	0.448	0.724
5tuxA	0.795913	0.796	0.796	0.885	0.546	0.289	0.443	0.742	0.795
5ui2A	0.781076	0.714	0.715	0.871	0.731	0.283	0.47	0.735	0.78
5uqsA	0.633949	0.474	0.924	0.507	0.567	0.361	0.514	0.64	0.494
5uquA	0.658676	0.507	0.955	0.508	0.503	0.367	0.532	0.643	0.507
5v4lA	0.626776	0.85	0.565	0.689	0.379	0.333	0.509	0.449	0.735
5v4lD	0.757978	0.848	0.559	0.667	0.387	0.335	0.517	0.441	0.734
5vkwA	0.472961	0.827	0.692	0.691	0.373	0.331	0.507	0.452	0.723
5vkwB	0.425648	0.831	0.789	0.682	0.372	0.33	0.492	0.453	0.722
5vlcA	0.773171	0.768	0.559	0.223	0.236	0.243	0.302	0.542	0.572
5vlcE	0.772985	0.766	0.602	0.209	0.235	0.237	0.312	0.544	0.571
5y5sC	0.751359	0.808	0.214	0.226	0.281	0.287	0.378	0.648	0.214
6abwA	0.798859	0.423	0.846	0.435	0.447	0.333	0.473	0.634	0.423
6abxA	0.933174	0.407	0.804	0.429	0.699	0.323	0.457	0.597	0.407
6an0A	0.778269	0.757	0.569	0.232	0.246	0.242	0.315	0.531	0.572
6d1vA	0.862128	0.862	0.875	0.248	0.481	0.248	0.248	0.248	0.749
6eubA	0.85518	0.42	0.42	0.793	0.852	0.42	0.42	0.42	0.42
6hjfA	1	0.254	0.983	0.254	0.327	0.35	0.497	0.732	0.815
6ig5A	0.649737	0.708	0.704	0.679	0.246	0.245	0.356	0.433	0.689
6mx3A	0.951699	0.56	0.56	0.368	0.482	0.56	0.56	0.56	0.56
6mx3B	0.953649	0.576	0.576	0.399	0.681	0.576	0.576	0.576	0.576
6n1mA	0.773808	0.934	0.792	0.741	0.372	0.287	0.447	0.482	0.899
6qnvA	0.8177	0.242	0.494	0.494	0.494	0.494	0.740662	0.494	0.494

## Sheet: figure2_b
target	iou_merizo_af	iou_merizo_ecod
19hcA	0.812977	0.993178
1a59A	0.878397	0.653924
1aj8A	0.928557	0.620023
1anxA	0.706384	0.789653
1avcA	0.400649	0.56537
1axnA	0.516855	0.689182
1bpoA	0.620541	0.614223
1c3cA	0.986102	0.953777
1chkA	0.991626	0.605042
1crkA	0.666024	0.660943
1cscA	0.756357	0.554779
1cshA	0.572854	0.390805
1ddzA	0.265985	0.297125
1dfaA	0.579188	0.668633
1dk5A	0.903959	0.987654
1dk5B	0.76323	0.788515
1dkgA	0.696203	0.36076
1dkgB	0.775063	0.377483
1dm5A	0.898601	0.956864
1dofA	0.694476	0.647662
1dq3A	0.696141	0.711345
1duwA	0.799892	0.9931
1e2tA	0.854916	0.39781
1ef0B	0.658098	0.151907
1efdN	0.713319	0.940727
1epuA	0.823328	0.710298
1f52A	0.613411	0.60114
1ftrA	0.966772	0.807229
1furA	0.797726	0.785051
1furB	0.961676	0.939558
1fvhA	0.888612	0.735817
1fzcC	0.663969	0.843854
1fzdA	0.70457	0.558376
1g4mA	0.907841	0.934795
1gkmA	0.988202	0.992135
1gttA	0.985849	0.981177
1h1lD	0.489891	0.574253
1h29B	0.728296	0.810081
1h29D	0.930313	0.955271
1hf2A	0.940415	0.950118
1hf2C	0.888124	0.98038
1hi8A	0.700921	0.676084
1hm6A	0.344978	0.628458
1hy0A	0.776926	0.894413
1hyoA	0.748105	0.771635
1i0aA	0.639742	0.856584
1i4aA	0.949247	0.966456
1iomA	0.924083	0.606952
1j1jA	0.729263	0.46083
1jc9A	0.853464	0.745455
1jq5A	0.952062	0.989124
1jswB	0.613889	0.652011
1jvaB	0.560292	0.597809
1k62A	0.648058	0.858252
1k7wA	0.709783	0.932621
1k8kD	0.965314	0.893577
1kaeA	0.728223	0.726382
1keyD	0.483412	0.597156
1kq3A	0.994523	0.994523
1ksiA	0.500612	0.378912
1kzqA	1	1
1l5hA	0.854388	0.934558
1lmlA	0.871137	0.331183
1lwuB	0.719608	0.809524
1lwuC	0.648862	0.788947
1m15A	0.569625	0.569625
1m1jB	0.338628	0.663443
1m1jC	0.498972	0.818811
1m4uA	0.693711	0.623116
1m5hA	0.96687	0.805407
1m5sA	0.96687	0.805407
1m9iA	0.562091	0.68378
1mhyG	0.611355	0.48503
1mowA	0.834713	0.682476
1mowG	0.816859	0.689924
1mqsA	0.815196	0.869332
1mtyG	0.706904	0.549383
1n00A	0.75486	0.746502
1n10A	0.98287	0.891914
1n93X	0.683675	0.385075
1na6A	0.989104	0.994536
1na6B	0.779747	0.763406
1ng6A	1	0.614865
1o2dA	0.770934	0.770989
1o7xA	0.885305	0.656857
1ofwA	0.812977	0.993178
1oglA	0.792787	0.634146
1owbA	0.80568	0.518779
1pprM	0.96845	0.955639
1pq4A	0.992195	0.902428
1q5nA	0.593931	0.58758
1qguA	0.863199	0.730879
1qh4A	0.948361	0.948772
1qk1A	0.592685	0.587951
1qyaB	0.974287	0.78487
1r5jA	0.981358	0.981379
1r6nA	0.907407	0.91199
1re3B	0.564626	0.870748
1re5A	0.768665	0.730556
1re5D	0.839755	0.804843
1ro2A	0.65092	0.480952
1s7jA	0.954849	0.811788
1sdjA	0.980463	0.77771
1sg6A	0.741834	0.750793
1sujA	0.895107	0.915658
1sziA	0.650928	0.443299
1szqA	0.995668	1
1szwA	0.825576	0.860396
1t3uA	0.978036	0.522222
1t3uB	0.978266	0.505495
1t8sA	0.710871	0.441913
1ta9A	0.93586	0.994875
1ta9B	0.93661	1
1td9D	0.963703	0.975686
1tj7A	0.693257	0.676661
1tm0A	0.993376	0.780938
1toaA	0.903156	0.910048
1tu5A	0.99685	0.99684
1tueG	0.969825	0.535714
1u0kA	0.971932	0.854838
1u6rA	0.59051	0.589787
1ujnA	0.624269	0.670451
1uvjA	0.580928	0.662432
1v9mA	0.938433	0.932603
1vdkA	0.813954	0.811166
1vdkB	0.829391	0.802461
1vgmA	0.844946	0.659574
1vgpA	0.958693	0.613941
1vkyB	0.985934	0.965117
1vljA	0.941484	0.980073
1vmiA	0.987619	0.915526
1vraB	0.990488	0.574504
1vrpB	0.50869	0.488797
1vsgA	0.493457	0.370166
1vz6A	0.654684	0.704873
1w27A	0.703369	0.708139
1w3wA	0.773335	0.785526
1w4tA	0.615106	0.423913
1w5rA	0.625345	0.417582
1w7cA	0.717739	0.754995
1wacA	0.697936	0.693328
1wdiA	0.979728	0.896212
1wzoA	0.983136	0.838983
1wzoB	0.983277	0.840336
1xahA	0.987693	0.993827
1xaiA	0.983106	0.983106
1xqbA	0.808006	1
1xubA	0.950909	0.823182
1y2mA	0.798331	0.810127
1y2mC	0.737447	0.733014
1y2mD	0.66238	0.672384
1ycnA	0.850206	0.956847
1ye9A	0.89657	0.247704
1yfmA	0.853867	0.896652
1yiiA	0.906869	0.975051
1yisA	0.624556	0.472014
1ym5A	0.966579	0.879164
1yu0A	0.842017	0.958819
1yu2A	0.828921	0.973854
1yy3A	0.919741	0.981085
1z1nX	0.742517	0.99228
1z2zA	0.690892	0.527278
1z3uA	0.859401	0.726852
1zhxA	0.674812	0.366972
2ab5A	0.952928	1
2ab5B	0.94461	0.991901
2ae0X	0.885939	0.988144
2af4C	0.970218	0.993977
2auaA	0.718024	0.642735
2azpA	0.993731	0.771804
2b5uA	0.868342	0.493235
2bh0A	0.932258	0.980213
2c10A	0.826881	0.892325
2c4iA	0.975514	0.883717
2cvcA	0.770313	0.94221
2cw8A	0.739339	0.778375
2cxaA	1	0.733032
2czrA	1	0.91493
2d3aA	0.950043	0.944767
2dchX	0.888603	0.879944
2dfuA	0.976266	0.836653
2dyiA	0.871414	0.963594
2e1mC	0.616233	0.948879
2e84A	0.918129	0.939649
2e9fB	0.896531	0.871579
2etvA	0.860594	0.893282
2f1lA	0.987723	0.987723
2fauA	0.986115	0.993032
2g5dA	0.797266	0.892644
2g6gA	0.702329	0.688855
2gk9B	0.960617	0.648
2gkeA	0.90859	0.826703
2gruA	0.703091	0.707079
2gu3A	0.984497	0.984497
2guwB	0.98116	0.69378
2guwC	0.883249	0.581218
2h0lA	0.874075	0.951327
2h12A	0.782225	0.5
2h12B	0.757646	0.589202
2h9fA	0.994764	0.895575
2hb0A	1	1
2hczX	0.983559	0.943827
2hfzA	0.893241	0.594619
2hiyA	0.955754	0.872332
2hiyB	0.94499	0.872332
2hp0A	0.995378	0.802693
2hyvA	0.753372	0.778535
2hzmA	0.980648	0.595122
2hzmG	0.95987	0.607143
2ibpA	0.726546	0.486486
2ie7A	0.880608	0.957247
2ifcA	0.855965	0.668421
2ii2A	0.653929	0.600462
2ijrA	0.923635	0.9573
2im9A	0.727728	0.58194
2j1gE	0.880749	0.646789
2j1qA	0.982572	0.976883
2j58A	0.755019	0.718345
2j5zA	0.845223	0.67757
2j7uA	0.619643	0.630635
2j91C	0.798705	0.826129
2jexA	0.903266	0.894119
2jksA	0.992984	0.992984
2nnuA	0.878154	0.904603
2ntxA	0.376667	0.713333
2ntxB	0.263736	0.6337
2nyfA	0.682635	0.932902
2nykA	0.958442	0.991589
2nynA	0.996092	1
2o1eA	0.933323	0.947519
2o1eB	0.767745	0.790698
2o5nA	0.925916	0.887489
2o5nB	0.919838	0.836525
2o6yA	0.988415	0.98079
2ogwA	0.976689	0.916789
2ojwC	0.92101	0.738045
2ojwE	0.983198	0.977702
2oo4A	0.827434	0.898466
2otnA	0.973065	0.81425
2otnB	0.939315	0.783094
2oyhE	0.681684	0.877966
2p1gA	0.733948	0.58952
2p2wA	0.946444	0.611732
2pfmA	0.847172	0.802493
2pnwA	0.994368	0.994368
2prsA	0.992421	0.725582
2ptrA	0.849288	0.875508
2ptrB	0.641628	0.754369
2pw0B	0.948194	0.867555
2q18X	0.72695	0.72695
2q8pA	0.70259	0.69005
2qgaB	0.823348	0.896771
2qgaC	0.915243	0.935983
2qggA	1	0.988444
2qguA	0.377181	0.505618
2qojZ	0.95389	1
2qveA	0.905705	0.916652
2qyuA	0.54416	0.406792
2qzaB	0.586061	0.406181
2r18A	0.969501	0.527132
2r51A	0.985967	0.992958
2r79A	0.804785	0.724059
2r7aB	0.882306	0.875431
2riqA	0.861624	0.659803
2uu7A	0.767666	0.6586
2vs7A	0.843526	0.824344
2vs7D	0.979276	1
2vsgA	0.878195	0.617318
2w2gA	0.992248	0.984555
2w2gB	0.992218	0.992218
2w3qA	0.894955	0.724891
2w82A	0.745715	0.546012
2w8hA	0.878873	0.792461
2wi8A	0.850001	0.9317
2wjnC	0.85093	0.493976
2wnkA	0.982229	1
2wnpF	0.777707	0.534562
2wzfA	1	0.679631
2x1dA	0.754815	0.634561
2x4lA	0.934153	0.955128
2x75A	0.955764	0.96768
2xdqA	0.914622	0.887786
2xdqB	0.627913	0.789159
2xheA	0.84513	0.723902
2xliA	0.804558	0.628103
2xljA	0.876404	0.52809
2xo3A	0.702074	0.769502
2xy4A	1	0.899929
2y73B	0.853918	0.9198
2yayA	0.800816	0.634241
2ybxA	0.975371	0.529595
2ybxB	1	0.536977
2yfaA	0.918658	0.600076
2yglA	0.98867	0.983054
2ynmC	0.85809	0.815959
2ynmD	0.968993	0.968993
2z1dB	0.415684	0.620001
2z51A	0.949419	0.949419
2zhjA	0.922923	0.987424
2zocA	0.755419	0.846508
2ztbA	0.662827	0.510121
3aekA	0.962185	0.886511
3aekB	0.651854	0.878621
3akjA	0.597156	0.4
3aqoA	0.956082	0.615385
3axjA	0.650834	0.603604
3axjB	0.96674	0.629787
3b6rA	0.643491	0.651623
3be6A	0.871769	0.913857
3bfjA	1	0.979286
3bh7B	0.962686	0.938813
3bhgA	0.793108	0.885757
3bqwA	0.911045	0.651297
3c0wA	0.991068	0.973428
3c19A	1	0.977629
3c8tA	0.985945	0.931285
3ce9A	0.994188	0.994188
3ci0J	0.972879	0.678082
3clhA	1	0.993528
3cx3A	0.933198	0.977077
3cx3B	0.733909	0.764706
3czbA	0.549581	0.558735
3d30A	0.926093	0.953101
3d9wA	0.636589	0.411972
3e0jA	0.938728	0.990475
3e0jC	0.933045	0.990282
3ednA	0.9727	0.858882
3eeqA	0.908059	1
3eeqB	0.929902	0.973873
3eixA	0.727318	0.926083
3ejbB	0.801661	0.702632
3ejbH	0.605262	0.45478
3ejxD	0.973779	0.802453
3epnB	0.994216	0.369942
3epoA	0.930029	0.541109
3etoA	0.720374	0.560589
3f85A	0.982627	1
3fkyC	0.976877	0.96023
3fveA	0.979001	0.785183
3g7kB	0.979552	0.843388
3gd0A	0.847359	0.830679
3gfvA	0.666285	0.840426
3ghgB	0.950382	0.965891
3ghgC	0.565918	0.79479
3gi1B	0.695616	0.76378
3gtdA	0.633994	0.61769
3gzhA	0.698022	0.820256
3h20A	0.880368	1
3h9nA	1	1
3hh8A	0.930818	0.930818
3hi7A	0.783273	0.852279
3hi7B	0.86321	0.810358
3hl0A	0.994134	0.994137
3hl6A	0.854646	0.529101
3hrgA	1	0.886678
3hwkA	0.963357	0.639344
3ieeA	0.983915	0.983914
3if8A	0.780702	0.792815
3it4B	0.96135	0.589109
3it4D	0.950998	0.940679
3iv7A	0.963497	0.952989
3jpzA	0.629686	0.629686
3jszA	1	0.685206
3ju5A	0.551786	0.551786
3ju5C	0.919099	0.919277
3jzdA	0.994251	0.994255
3k0yA	0.989821	0.939893
3k6oA	0.990233	0.990233
3kdrA	0.297876	0.628159
3l2dB	0.680965	0.683603
3l2eA	0.678528	0.678528
3lhsA	0.736204	0.933518
3loyA	0.771356	0.756882
3m1mA	0.80887	0.981499
3m7gA	0.630838	0.731634
3md9A	0.946177	0.91678
3mfqA	0.910422	0.910422
3msuA	0.554809	0.616867
3msuB	0.879136	0.561033
3mwfA	0.784681	0.966356
3mxaA	0.993378	0.993378
3n6xA	1	0.417572
3nb2A	0.725002	0.517795
3ng0A	0.626634	0.64086
3nqiA	0.991372	1
3nqzA	0.966305	0.955337
3o8jA	0.888485	0.719008
3oceA	0.626499	0.646672
3ocfA	0.957506	0.968865
3ocfB	0.914205	0.867606
3ocfD	0.891346	0.845629
3okfA	0.920009	0.920009
3oueA	1	0.987419
3ouqA	0.975157	0.962972
3ox4A	1	0.979286
3p2dA	0.893129	0.994367
3p42A	0.674166	0.693535
3pdiA	0.666251	0.923619
3pdiB	0.775212	0.905511
3pgbA	0.848643	0.851444
3pjaJ	0.981938	0.589041
3pqhA	0.410303	1
3pshA	0.815951	0.793774
3ptyA	0.986046	0.986046
3qb5K	0.964765	0.566188
3qbeA	0.812566	0.818198
3qbpA	0.775886	0.847591
3qbpB	0.815164	0.862049
3qdfA	0.984208	0.777778
3qqyA	0.875817	0.928874
3qwnA	0.990185	0.980444
3r5tA	0.749247	0.934584
3r6oA	1	0.977522
3r6qA	0.798491	0.841705
3r7pA	0.871684	0.993172
3rd8A	0.946678	0.92356
3rf7A	0.98851	0.994237
3rgaA	0.992906	0.992906
3rh3A	0.974091	0.991262
3rh3B	0.965324	1
3rr6A	1	0.801587
3rrkA	0.742842	0.736973
3rrpA	0.794265	0.814569
3rwxA	1	0.991231
3sxxA	0.857717	0.905552
3sxxC	0.885355	0.944199
3tefA	0.820424	0.917352
3tlkA	0.779647	0.966758
3tnyA	0.758635	0.951199
3tqgB	0.84424	0.698864
3tv2A	0.979045	0.961284
3tw8A	0.849943	0.682725
3u7qA	0.876067	0.749721
3u7qB	0.663652	0.821568
3uguA	0.977069	0.900994
3uhjC	0.744337	0.75
3uhjF	0.994272	0.994272
3ujpA	0.846414	0.886861
3ujpB	0.970265	0.927591
3unvA	0.775155	0.785638
3uvfA	0.801166	0.840276
3ux3A	1	0.746154
3vldA	0.534521	0.347439
3w5sA	1	0.988643
3wa2X	0.880493	0.91852
3x01A	0.981092	0.526984
3x01B	0.966889	0.560403
3zc4A	0.825281	0.525641
3zc4F	0.730337	0.577922
3zdrA	0.995037	0.985191
3zk9A	0.978633	0.978633
3zokA	1	1
4a8sC	0.706579	0.557276
4acfA	0.692833	0.697709
4admA	0.827795	0.822657
4admC	0.865902	0.857769
4am1A	0.875858	0.875483
4ar9A	0.692571	0.989832
4arfA	0.974093	0.634211
4baxA	0.895748	0.895748
4bgfA	0.610981	0.414815
4bgfF	0.56021	0.483395
4bkwA	0.982474	0.955801
4bqnA	0.602534	0.546624
4bx8A	0.846548	0.838519
4bx8B	0.98278	0.804073
4by6A	0.965044	0.559055
4by6D	0.960958	0.56746
4c1bA	0.98836	0.608187
4c5pA	0.471884	0.420664
4c5sA	0.725221	0.734863
4c5sC	0.810873	0.820316
4ccaA	0.740588	0.664798
4cl2A	0.984907	0.926751
4dbfA	1	0.775194
4dbhA	0.9852	0.791822
4dk2A	0.947394	0.584615
4dunA	0.969582	0.824015
4e4rA	0.963706	0.987768
4e6yA	0.708478	0.451219
4eeiA	0.985658	0.92525
4efcA	0.78871	0.822388
4efjA	0.914449	0.95311
4epuA	0.795485	0.6
4evfA	0.536268	0.52239
4exrA	0.921781	0.947662
4g07A	0.616384	0.56259
4g09A	0.782792	0.811235
4g59C	0.955272	0.90129
4g7nA	0.990873	0.990864
4gicA	0.691523	0.596191
4guzA	0.613416	0.408451
4h0fA	0.821998	0.820787
4h40A	0.993245	0.993242
4h59A	0.87054	0.948523
4hgvA	0.957657	0.960353
4hgvD	0.832699	0.858563
4hheA	0.960462	0.669039
4hn9A	0.693148	0.873494
4hppA	0.945234	0.958321
4i8oA	0.904769	0.755743
4ilyA	0.974928	0.59322
4inoA	0.973822	0.935723
4is4A	0.959071	0.953597
4is4D	0.961195	0.954946
4j8qA	1	0.97924
4j9wA	0.980827	0.766468
4jadA	0.852869	0.615023
4jbdA	0.974357	0.770205
4jc8A	0.779325	0.710251
4jc8B	0.859472	0.575124
4jccA	0.835211	0.95857
4jciA	0.993611	0.78289
4jciB	0.987097	0.780454
4jcwA	0.924025	0.970752
4jehA	0.947415	0.730627
4juuA	0.981131	0.769757
4jzcA	0.919876	0.697248
4k3vA	0.992121	0.923532
4k7gB	0.988234	0.899072
4k7xA	0.99365	0.784091
4k8lA	1	0.788624
4kc0A	0.814188	0.692308
4ksyA	0.967203	0.779006
4lb0A	0.971193	0.758681
4lduA	0.988589	0.970706
4ldvA	1	0.928082
4ljsA	0.930162	0.942519
4ll1C	1	1
4lniA	0.728447	0.701794
4lojA	0.591667	0.416667
4loxA	0.868855	0.986747
4lq0A	0.904078	0.973541
4lr4A	0.982458	0.878807
4m7hA	0.833774	0.675799
4m7oA	0.916915	0.87457
4mcaA	0.745857	0.71969
4mcaB	1	0.994504
4mduA	0.779446	0.895099
4mdvB	0.819495	0.971904
4mdyA	0.92517	0.951708
4mlzA	0.720239	0.940691
4mx2A	0.762095	0.723736
4mx2B	0.722797	0.716474
4mx2D	0.667155	0.640684
4mx8A	0.815087	0.916469
4n01A	0.836237	0.836237
4n7qA	0.994057	0.608051
4n9jA	0.982147	1
4nkbA	1	0.980468
4nkbB	0.99025	0.990239
4nleA	0.66709	0.889562
4nnoA	0.937108	0.937108
4nslA	0.863445	0.969468
4nslB	0.70752	0.790911
4nv8A	0.44297	0.348148
4nzrM	0.861422	0.434783
4oltB	0.975033	0.594937
4oxrA	0.805755	0.809353
4p2aA	0.986161	0.993056
4p53A	0.743651	0.743651
4pagA	0.670014	0.880503
4pfzB	0.984141	0.820717
4pm4A	0.871084	0.959432
4pqxA	1	0.979958
4q2hA	0.98275	0.755772
4q2rA	0.983675	0.994564
4q68A	0.746987	0.574561
4qgsA	0.963891	0.994752
4qkuA	0.976658	0.990552
4qkuC	0.985883	1
4qxoA	0.750634	0.554945
4rf6A	0.898221	0.887846
4rf6B	0.872022	0.890317
4rflA	0.993998	0.596386
4s17A	0.639364	0.677406
4s17C	0.681044	0.742032
4tvmA	0.575769	0.413158
4v2qB	0.805416	0.798282
4wesA	0.725096	0.672345
4wesB	0.706671	0.890389
4xghA	0.62826	0.81282
4yhxA	0.902865	0.979788
4yisA	0.847458	0.814165
4yisB	0.764085	0.764085
4z9mB	0.921603	0.935914
4z9mC	0.647304	0.610253
5ad1A	0.822137	0.946216
5br4A	1	0.989666
5cflA	0.621164	0.764706
5cr9A	0.822416	0.836237
5czxA	0.660953	0.880717
5eksA	0.988797	0.988797
5eksB	0.994367	1
5eytA	0.749585	0.635758
5eyvA	0.733588	0.733459
5eyvB	0.801368	0.591003
5f0jB	1	0.993312
5f33A	0.78842	0.823906
5fb3A	0.994068	0.994068
5fb3E	0.994033	0.994033
5gizA	0.908451	0.772023
5grmA	0.442708	0.382979
5grmB	0.476263	0.526316
5h2gB	0.957994	0.800454
5ha4B	0.924905	0.790549
5hgrA	0.786768	0.886491
5hgrB	0.807117	0.884336
5hvnA	0.994366	1
5hwaA	0.679561	0.617761
5joqA	0.705544	0.890328
5jpdA	0.752727	0.752727
5k87A	0.989769	0.897661
5k87B	0.994832	0.901582
5k8cA	0.983384	0.988891
5kohA	0.870934	0.724718
5kohB	0.635736	0.808041
5kohC	0.877823	0.733779
5ktnA	0.772725	0.794583
5m29A	0.924161	0.908058
5m3bB	0.932609	0.91644
5mbqB	0.824669	0.938676
5muxA	0.991497	0.987291
5nx8B	0.730029	0.88108
5ti1A	0.986079	1
5tprA	0.813065	0.813065
5tuxA	0.795913	0.967716
5u92A	0.667702	0.667702
5ui2A	0.781076	0.87013
5uppA	0.958634	0.92875
5uqsA	0.633949	0.419355
5uquA	0.658676	0.465753
5v4lA	0.626776	0.789876
5v4lD	0.757978	0.903318
5vkwA	0.472961	0.556758
5vkwB	0.425648	0.503459
5vlcA	0.773171	0.811734
5vlcE	0.772985	0.799928
5w56B	0.892453	0.878969
5xn8A	0.989109	0.994538
5xnyA	0.768094	0.797541
5y5sC	0.751359	0.530547
5yscA	0.910065	0.89589
5zhqA	0.741839	0.746509
5zliA	0.921862	0.983212
5zxlA	0.994567	1
6abwA	0.798859	0.731707
6abxA	0.933174	0.618919
6an0A	0.778269	0.793158
6at7B	0.610464	0.610691
6c5cA	0.740223	0.740223
6c5cB	0.79897	0.79897
6d1vA	0.862128	0.797496
6eubA	0.85518	0.643519
6grrB	0.564351	0.760691
6hjfA	1	0.816414
6ig5A	0.649737	0.849109
6iowA	0.982448	0.982469
6md5A	0.985461	0.992702
6mx3A	0.951699	0.773006
6mx3B	0.953649	0.782353
6n1mA	0.773808	0.861206
6qnvA	0.8177	0.625592

## Sheet: figure2_c
targets	iou_merizo_af	iou_merizo_ecod	iou_max_cath_ecod	mcc5_merizo_af	mcc10_merizo_ecod	mcc20_max_cath_ecod
19hcA	0.812977	0.993178	0.812977	0.704664	1	0.7047
1a59A	0.878397	0.653924	0.878397	0.816578	0.35401	0.978106
1aj8A	0.928557	0.620023	0.928557	1	-0.006323	1
1anxA	0.706384	0.789653	0.935	0.537511	0.733136	0.9652
1avcA	0.400649	0.56537	0.9	0.265558	0.469445	0.9315
1axnA	0.516855	0.689182	0.898	0.201903	0.50551	0.9443
1bpoA	0.620541	0.614223	0.986	0.349902	0.347746	1
1c3cA	0.986102	0.953777	0.986102	0.997641	1	0.997641
1chkA	0.991626	0.605042	0.991626	1	0.704104	1
1crkA	0.666024	0.660943	0.982	0.25401	0.251337	0.9985
1cscA	0.756357	0.554779	0.756357	0.615514	0.347776	0.796102
1cshA	0.572854	0.390805	0.572854	0.338067	-0.0046189	0.4963
1ddzA	0.265985	0.297125	0.536	0.277215	-0.0050517	0.4923
1dfaA	0.579188	0.668633	0.84	0.500149	0.698214	0.9235
1dk5A	0.903959	0.987654	0.906	0.841067	1	0.952532
1dk5B	0.76323	0.788515	0.899	0.72148	0.75	0.949
1dkgA	0.696203	0.36076	0.696203	0.685897	0.373418	0.685897
1dkgB	0.775063	0.377483	0.775063	0.681297	0.377483	0.681297
1dm5A	0.898601	0.956864	0.94	0.851641	1	0.9683
1dofA	0.694476	0.647662	0.948	0.249826	-0.0080461	1
1dq3A	0.696141	0.711345	0.941	0.472116	0.471182	1
1duwA	0.799892	0.9931	0.806	0.704639	1	0.704639
1e2tA	0.854916	0.39781	0.854916	0.50341	-0.0073529	0.830682
1ef0B	0.658098	0.151907	0.658098	0.814079	0.209314	0.814079
1efdN	0.713319	0.940727	0.758	0.496154	1	0.4962
1epuA	0.823328	0.710298	0.823328	0.67765	0.497286	0.67765
1f52A	0.613411	0.60114	0.937	0.483895	0.488694	0.9744
1ftrA	0.966772	0.807229	0.966772	1	0.347522	1
1furA	0.797726	0.785051	0.945	0.466582	0.486548	1
1furB	0.961676	0.939558	0.961676	0.989011	0.991209	0.998
1fvhA	0.888612	0.735817	0.888612	0.584732	0.700534	0.989011
1fzcC	0.663969	0.843854	0.663969	0.594024	0.704738	0.782519
1fzdA	0.70457	0.558376	0.70457	0.415192	0.703471	0.779487
1g4mA	0.907841	0.934795	0.935	0.827453	0.597052	0.9691
1gkmA	0.988202	0.992135	0.996	0.998024	1	0.998024
1gttA	0.985849	0.981177	0.986	0.997625	1	0.997625
1h1lD	0.489891	0.574253	0.489891	0.313141	-0.0038685	0.428779
1h29B	0.728296	0.810081	0.953	0.690076	0.813313	0.978
1h29D	0.930313	0.955271	0.952	0.796001	0.909194	0.9776
1hf2A	0.940415	0.950118	0.99	0.494845	1	1
1hf2C	0.888124	0.98038	0.888124	0.492549	1	0.995049
1hi8A	0.700921	0.676084	0.700921	0.364306	0.301773	0.581564
1hm6A	0.344978	0.628458	0.806	0.479955	0.55273	0.7793
1hy0A	0.776926	0.894413	0.776926	0.242803	0.826532	0.977629
1hyoA	0.748105	0.771635	0.907	0.511761	0.533855	0.9591
1i0aA	0.639742	0.856584	0.713	0.196375	0.691948	0.8177
1i4aA	0.949247	0.966456	0.968	0.987055	1	0.9871
1iomA	0.924083	0.606952	0.924083	0.69939	-0.0076238	1
1j1jA	0.729263	0.46083	0.729263	0.188372	0.495349	0.693023
1jc9A	0.853464	0.745455	0.853464	0.66243	0.703856	1
1jq5A	0.952062	0.989124	0.952062	0.769351	0.997268	0.978142
1jswB	0.613889	0.652011	0.946	0.137729	0.358915	1
1jvaB	0.560292	0.597809	0.894	0.66588	0.708613	0.9535
1k62A	0.648058	0.858252	0.707	0.19765	0.698118	0.8111
1k7wA	0.709783	0.932621	0.709783	0.281923	1	0.789308
1k8kD	0.965314	0.893577	0.965314	0.996466	0.496441	0.9965
1kaeA	0.728223	0.726382	0.728223	0.410526	0.158657	0.485501
1keyD	0.483412	0.597156	0.483412	0.495215	0.495215	0.495215
1kq3A	0.994523	0.994523	0.994523	1	0.997253	1
1ksiA	0.500612	0.378912	0.875	0.226785	0.497802	0.5557
1kzqA	1	1	1	1	1	1
1l5hA	0.854388	0.934558	0.869	0.510861	0.799007	0.981084
1lmlA	0.871137	0.331183	0.871137	0.354295	0.49784	0.980645
1lwuB	0.719608	0.809524	0.719608	0.786832	0.496805	0.786832
1lwuC	0.648862	0.788947	0.648862	0.513618	0.804416	0.755308
1m15A	0.569625	0.569625	0.989	0.125425	0.258148	0.9944
1m1jB	0.338628	0.663443	0.338628	0.124856	0.607622	0.279
1m1jC	0.498972	0.818811	0.498972	0.489247	0.630666	0.620663
1m4uA	0.693711	0.623116	0.693711	0.483253	0.344539	0.833865
1m5hA	0.96687	0.805407	0.96687	1	0.174557	1
1m5sA	0.96687	0.805407	0.96687	1	0.174557	1
1m9iA	0.562091	0.68378	0.889	0.420749	0.486008	0.9254
1mhyG	0.611355	0.48503	0.611355	0.195827	0.479151	0.623099
1mowA	0.834713	0.682476	0.852	0.838994	0.398249	1
1mowG	0.816859	0.689924	0.855	0.838682	0.402448	1
1mqsA	0.815196	0.869332	0.815196	0.576719	0.884997	0.811746
1mtyG	0.706904	0.549383	0.706904	0.20162	0.49375	0.87037
1n00A	0.75486	0.746502	0.874	0.783627	0.732694	0.9309
1n10A	0.98287	0.891914	0.98287	1	0.705752	1
1n93X	0.683675	0.385075	0.683675	0.687688	0.496997	0.687688
1na6A	0.989104	0.994536	0.995	1	1	1
1na6B	0.779747	0.763406	0.985	0.71883	0.715064	1
1ng6A	1	0.614865	1	1	0.493151	1
1o2dA	0.770934	0.770989	0.966	0.660738	0.673269	0.9856
1o7xA	0.885305	0.656857	0.885305	0.816234	0.350473	0.981523
1ofwA	0.812977	0.993178	0.812977	0.704664	1	0.7047
1oglA	0.792787	0.634146	0.792787	0.595819	0.495902	0.595819
1owbA	0.80568	0.518779	0.80568	0.291457	-0.0066866	0.891767
1pprM	0.96845	0.955639	0.971	1	0.977564	1
1pq4A	0.992195	0.902428	0.992195	1	0.496047	1
1q5nA	0.593931	0.58758	0.922	0.575211	0.593126	0.9814
1qguA	0.863199	0.730879	0.863199	0.557993	0.451744	0.827951
1qh4A	0.948361	0.948772	0.969	0.769341	0.783579	0.9842
1qk1A	0.592685	0.587951	0.989	0.647726	0.64265	1
1qyaB	0.974287	0.78487	0.974287	1	0.415675	1
1r5jA	0.981358	0.981379	0.981358	1	1	1
1r6nA	0.907407	0.91199	0.99	0.494845	1	1
1re3B	0.564626	0.870748	0.564626	0.347481	0.496575	0.704681
1re5A	0.768665	0.730556	0.953	0.341666	0.31592	0.9977
1re5D	0.839755	0.804843	0.954	0.606685	0.618409	0.9978
1ro2A	0.65092	0.480952	0.65092	0.544133	-0.0136641	0.726396
1s7jA	0.954849	0.811788	0.954849	0.619186	0.162647	1
1sdjA	0.980463	0.77771	0.980463	1	0.412056	1
1sg6A	0.741834	0.750793	0.989	0.496014	0.497333	0.9973
1sujA	0.895107	0.915658	0.915	0.825289	0.594028	0.9642
1sziA	0.650928	0.443299	0.650928	0.211458	-0.0104167	0.643229
1szqA	0.995668	1	0.996	1	1	1
1szwA	0.825576	0.860396	0.941	0.43629	0.729884	0.997
1t3uA	0.978036	0.522222	0.978036	1	0.488636	1
1t3uB	0.978266	0.505495	0.978266	1	0.488764	1
1t8sA	0.710871	0.441913	0.710871	0.497712	0.497712	0.497712
1ta9A	0.93586	0.994875	0.941	0.780508	1	0.971722
1ta9B	0.93661	1	0.937	0.775666	1	0.969543
1td9D	0.963703	0.975686	0.964	1	1	1
1tj7A	0.693257	0.676661	0.922	0.360377	0.381227	1
1tm0A	0.993376	0.780938	0.993376	1	0.172233	1
1toaA	0.903156	0.910048	0.979	0.490988	0.496364	0.9892
1tu5A	0.99685	0.99684	0.99685	1	1	1
1tueG	0.969825	0.535714	0.969825	1	0.479697	1
1u0kA	0.971932	0.854838	0.971932	1	0.588725	1
1u6rA	0.59051	0.589787	0.974	-0.0052632	0.120454	0.9947
1ujnA	0.624269	0.670451	0.942	0.233789	0.497024	0.9734
1uvjA	0.580928	0.662432	0.580928	-0.0057727	0.284748	0.410154
1v9mA	0.938433	0.932603	0.994	0.751817	1	1
1vdkA	0.813954	0.811166	0.956	0.742199	0.749271	1
1vdkB	0.829391	0.802461	0.956	0.743565	0.750653	1
1vgmA	0.844946	0.659574	0.844946	0.813622	0.348815	0.974912
1vgpA	0.958693	0.613941	0.958693	1	-0.0076444	1
1vkyB	0.985934	0.965117	0.985934	1	0.992933	1
1vljA	0.941484	0.980073	0.961	0.75014	0.992462	1
1vmiA	0.987619	0.915526	0.987619	1	0.978193	1
1vraB	0.990488	0.574504	0.990488	1	0.588517	1
1vrpB	0.50869	0.488797	0.979	0.512339	0.503509	0.9946
1vsgA	0.493457	0.370166	0.493457	0.130587	0.348631	0.38338
1vz6A	0.654684	0.704873	0.939	0.482777	0.660428	0.9707
1w27A	0.703369	0.708139	0.986	0.427438	0.42808	1
1w3wA	0.773335	0.785526	0.962	0.642279	0.636692	0.9839
1w4tA	0.615106	0.423913	0.615106	0.629851	-0.0072728	0.810508
1w5rA	0.625345	0.417582	0.625345	0.628235	-0.0073801	0.812737
1w7cA	0.717739	0.754995	0.883	0.39603	0.425609	0.597813
1wacA	0.697936	0.693328	0.697936	0.364391	0.302139	0.580886
1wdiA	0.979728	0.896212	0.979728	1	0.94898	1
1wzoA	0.983136	0.838983	0.983136	1	0.495727	1
1wzoB	0.983277	0.840336	0.983277	1	0.495763	1
1xahA	0.987693	0.993827	0.994	1	1	1
1xaiA	0.983106	0.983106	1	1	1	1
1xqbA	0.808006	1	0.808006	0.703189	1	0.7032
1xubA	0.950909	0.823182	0.950909	1	0.155919	1
1y2mA	0.798331	0.810127	0.973	0.166333	0.744164	1
1y2mC	0.737447	0.733014	0.973	0.176887	0.542673	1
1y2mD	0.66238	0.672384	0.973	0.242754	0.593326	1
1ycnA	0.850206	0.956847	0.856	0.708519	1	0.9295
1ye9A	0.89657	0.247704	0.89657	0.964126	0.269058	0.964126
1yfmA	0.853867	0.896652	0.941	0.177105	0.526489	0.9988
1yiiA	0.906869	0.975051	0.929	0.845783	1	0.962025
1yisA	0.624556	0.472014	0.827	0.555607	0.550039	0.621
1ym5A	0.966579	0.879164	0.966579	1	0.585764	1
1yu0A	0.842017	0.958819	0.843	0.268537	1	0.885535
1yu2A	0.828921	0.973854	0.84	0.268761	0.997347	0.507428
1yy3A	0.919741	0.981085	0.919741	0.802659	1	0.9683
1z1nX	0.742517	0.99228	0.744	0.514546	1	0.7434
1z2zA	0.690892	0.527278	0.690892	0.392561	0.285347	0.775446
1z3uA	0.859401	0.726852	0.859401	0.658493	0.703795	1
1zhxA	0.674812	0.366972	0.674812	0.177419	-0.0045766	0.53341
2ab5A	0.952928	1	0.953	0.495951	1	1
2ab5B	0.94461	0.991901	0.952	0.495902	1	1
2ae0X	0.885939	0.988144	0.897	0.813302	1	0.9493
2af4C	0.970218	0.993977	0.970218	1	1	1
2auaA	0.718024	0.642735	0.718024	0.484793	0.678182	0.762564
2azpA	0.993731	0.771804	0.993731	1	0.159666	1
2b5uA	0.868342	0.493235	0.868342	0.198473	0.344305	1
2bh0A	0.932258	0.980213	0.932258	0.97	1	0.97
2c10A	0.826881	0.892325	0.826881	0.219005	0.231599	0.797353
2c4iA	0.975514	0.883717	0.975514	1	0.495833	1
2cvcA	0.770313	0.94221	0.801	0.524799	0.929953	0.8017
2cw8A	0.739339	0.778375	0.739339	0.418159	0.63623	0.6955
2cxaA	1	0.733032	1	1	0.495434	1
2czrA	1	0.91493	1	1	0.964602	1
2d3aA	0.950043	0.944767	0.994	0.645594	0.788633	1
2dchX	0.888603	0.879944	0.99	0.608524	0.837269	1
2dfuA	0.976266	0.836653	0.976266	1	0.495984	1
2dyiA	0.871414	0.963594	0.906	0.734915	1	0.9568
2e1mC	0.616233	0.948879	0.625	0.157296	1	0.781457
2e84A	0.918129	0.939649	0.954	0.685009	0.933457	0.9786
2e9fB	0.896531	0.871579	0.943	0.735568	0.729104	1
2etvA	0.860594	0.893282	0.902	0.496835	0.485899	1
2f1lA	0.987723	0.987723	1	1	1	1
2fauA	0.986115	0.993032	0.993	1	1	1
2g5dA	0.797266	0.892644	0.797266	0.544516	0.559597	0.896711
2g6gA	0.702329	0.688855	0.967	0.727181	0.708353	1
2gk9B	0.960617	0.648	0.960617	1	0.495968	1
2gkeA	0.90859	0.826703	0.90859	0.815755	0.160786	0.815755
2gruA	0.703091	0.707079	0.995	0.49726	0.49726	1
2gu3A	0.984497	0.984497	1	1	1	1
2guwB	0.98116	0.69378	0.98116	1	0.346788	1
2guwC	0.883249	0.581218	0.883249	0.649235	0.497449	0.649235
2h0lA	0.874075	0.951327	0.922	0.591026	1	0.9589
2h12A	0.782225	0.5	0.782225	0.426254	-0.0068155	0.860274
2h12B	0.757646	0.589202	0.757646	0.0482793	0.349375	0.938967
2h9fA	0.994764	0.895575	0.994764	1	0.595026	1
2hb0A	1	1	1	1	1	1
2hczX	0.983559	0.943827	0.983559	1	1	1
2hfzA	0.893241	0.594619	0.893241	0.76339	0.377574	0.76339
2hiyA	0.955754	0.872332	0.955754	1	0.491493	1
2hiyB	0.94499	0.872332	0.94499	1	0.491493	1
2hp0A	0.995378	0.802693	0.995378	1	0.622052	1
2hyvA	0.753372	0.778535	0.962	0.374998	0.56164	1
2hzmA	0.980648	0.595122	0.980648	1	0.703615	1
2hzmG	0.95987	0.607143	0.95987	1	0.703452	1
2ibpA	0.726546	0.486486	0.726546	0.723279	-0.0070011	0.723279
2ie7A	0.880608	0.957247	0.922	0.843613	1	0.95912
2ifcA	0.855965	0.668421	0.855965	0.812944	0.348866	0.975178
2ii2A	0.653929	0.600462	0.873	0.448837	0.446366	1
2ijrA	0.923635	0.9573	0.937	0.978022	1	0.978022
2im9A	0.727728	0.58194	0.727728	0.147966	0.496633	0.704722
2j1gE	0.880749	0.646789	0.880749	0.634022	0.49537	0.803003
2j1qA	0.982572	0.976883	0.982572	0.9941	1	0.9941
2j58A	0.755019	0.718345	0.785	0.551039	0.582784	0.8143
2j5zA	0.845223	0.67757	0.845223	0.224213	0.495283	0.804816
2j7uA	0.619643	0.630635	0.619643	0.42163	0.392298	0.42163
2j91C	0.798705	0.826129	0.798705	0.440211	0.604862	0.760903
2jexA	0.903266	0.894119	0.99	0.494872	0.494872	1
2jksA	0.992984	0.992984	1	1	1	1
2nnuA	0.878154	0.904603	0.956	0.494975	0.995025	1
2ntxA	0.376667	0.713333	0.44	0.347603	0.496644	0.4675
2ntxB	0.263736	0.6337	0.397	0.347008	0.49631	0.4439
2nyfA	0.682635	0.932902	0.923	0.35968	0.498032	0.8098
2nykA	0.958442	0.991589	0.967	0.991561	1	0.9916
2nynA	0.996092	1	0.996092	1	1	1
2o1eA	0.933323	0.947519	0.933323	0.496124	1	1
2o1eB	0.767745	0.790698	0.884	0.714844	0.496094	1
2o5nA	0.925916	0.887489	0.925916	0.965909	0.568745	0.965909
2o5nB	0.919838	0.836525	0.919838	0.868383	0.562575	0.966292
2o6yA	0.988415	0.98079	0.992	1	1	1
2ogwA	0.976689	0.916789	0.976689	1	0.496032	1
2ojwC	0.92101	0.738045	0.92101	0.845304	-0.0050847	1
2ojwE	0.983198	0.977702	0.994	0.7934	0.792567	1
2oo4A	0.827434	0.898466	0.827434	0.743304	0.900186	0.743304
2otnA	0.973065	0.81425	0.973065	1	0.16727	1
2otnB	0.939315	0.783094	0.939315	0.623227	0.175101	1
2oyhE	0.681684	0.877966	0.681684	0.760437	0.496587	0.760437
2p1gA	0.733948	0.58952	0.733948	0.703985	0.495595	0.703985
2p2wA	0.946444	0.611732	0.946444	1	-0.0079674	1
2pfmA	0.847172	0.802493	0.928	0.763153	0.46058	1
2pnwA	0.994368	0.994368	1	1	1	1
2prsA	0.992421	0.725582	0.992421	1	0.251715	1
2ptrA	0.849288	0.875508	0.886	0.434067	0.677752	0.8197
2ptrB	0.641628	0.754369	0.885	-0.0082994	0.638289	0.8224
2pw0B	0.948194	0.867555	0.948194	0.991176	0.608367	0.991176
2q18X	0.72695	0.72695	0.986	0.509257	0.513887	1
2q8pA	0.70259	0.69005	0.70259	0.495951	0.215453	0.495951
2qgaB	0.823348	0.896771	0.874	0.118987	0.84369	0.8223
2qgaC	0.915243	0.935983	0.915243	0.749184	0.628035	0.822032
2qggA	1	0.988444	1	1	1	1
2qguA	0.377181	0.505618	0.377181	0.343457	0.494318	0.343457
2qojZ	0.95389	1	0.954	0.496032	1	1
2qveA	0.905705	0.916652	0.989	0.404264	0.815045	1
2qyuA	0.54416	0.406792	0.54416	0.496764	0.357605	0.496764
2qzaB	0.586061	0.406181	0.586061	0.29097	0.357023	0.505853
2r18A	0.969501	0.527132	0.969501	1	0.492126	1
2r51A	0.985967	0.992958	0.993	1	1	1
2r79A	0.804785	0.724059	0.915	0.489273	0.206216	1
2r7aB	0.882306	0.875431	0.992	0.417812	0.417228	1
2riqA	0.861624	0.659803	0.861624	0.707769	0.638208	0.933333
2uu7A	0.767666	0.6586	0.935	0.791237	0.615492	0.8533
2vs7A	0.843526	0.824344	0.946	0.486065	0.49435	0.98324
2vs7D	0.979276	1	0.979276	1	1	1
2vsgA	0.878195	0.617318	0.878195	0.241525	0.348575	1
2w2gA	0.992248	0.984555	0.992248	1	1	1
2w2gB	0.992218	0.992218	0.992218	1	1	1
2w3qA	0.894955	0.724891	0.894955	0.828694	0.495595	0.943231
2w82A	0.745715	0.546012	0.745715	0.493789	0.493789	0.740619
2w8hA	0.878873	0.792461	0.878873	0.851371	0.975155	0.940994
2wi8A	0.850001	0.9317	0.912	0.496441	1	1
2wjnC	0.85093	0.493976	0.85093	0.641768	-0.0085971	1
2wnkA	0.982229	1	0.982229	1	1	1
2wnpF	0.777707	0.534562	0.777707	0.226008	0.495349	0.80345
2wzfA	1	0.679631	1	1	0.763439	1
2x1dA	0.754815	0.634561	0.754815	0.189104	0.348504	0.5573
2x4lA	0.934153	0.955128	0.934153	0.966443	1	0.966443
2x75A	0.955764	0.96768	0.955764	0.604706	1	1
2xdqA	0.914622	0.887786	0.914622	0.755447	0.827437	1
2xdqB	0.627913	0.789159	0.627913	0.202655	0.317486	0.5377
2xheA	0.84513	0.723902	0.84513	0.543613	0.651879	0.724985
2xliA	0.804558	0.628103	0.804558	0.454806	0.612757	1
2xljA	0.876404	0.52809	0.876404	0.703078	0.494318	0.703078
2xo3A	0.702074	0.769502	0.934	0.582981	0.720903	0.9644
2xy4A	1	0.899929	1	1	0.496226	1
2y73B	0.853918	0.9198	0.863	0.248015	0.583811	0.9429
2yayA	0.800816	0.634241	0.800816	0.594936	0.496078	0.594936
2ybxA	0.975371	0.529595	0.975371	1	0.346912	1
2ybxB	1	0.536977	1	1	0.496764	1
2yfaA	0.918658	0.600076	0.918658	0.622826	0.176222	1
2yglA	0.98867	0.983054	0.994	1	1	1
2ynmC	0.85809	0.815959	0.85809	0.757982	0.568854	0.851807
2ynmD	0.968993	0.968993	0.992	0.766461	1	1
2z1dB	0.415684	0.620001	0.711	0.203237	0.487711	0.7506
2z51A	0.949419	0.949419	1	1	1	1
2zhjA	0.922923	0.987424	0.935	0.848466	1	0.9651
2zocA	0.755419	0.846508	0.918	0.57025	0.734242	0.9561
2ztbA	0.662827	0.510121	0.662827	0.410774	0.346311	0.841332
3aekA	0.962185	0.886511	0.962185	1	0.70407	1
3aekB	0.651854	0.878621	0.651854	-0.0044603	0.680288	0.660571
3akjA	0.597156	0.4	0.597156	0.552355	0.496337	0.552355
3aqoA	0.956082	0.615385	0.956082	1	-0.0091324	1
3axjA	0.650834	0.603604	0.650834	0.129865	0.703885	0.436683
3axjB	0.96674	0.629787	0.96674	1	0.495708	1
3b6rA	0.643491	0.651623	0.984	0.775636	0.781262	0.992
3be6A	0.871769	0.913857	0.871769	0.496516	0.496516	1
3bfjA	1	0.979286	1	1	1	1
3bh7B	0.962686	0.938813	0.975	0.496795	1	1
3bhgA	0.793108	0.885757	0.86	0.469757	0.631034	0.609986
3bqwA	0.911045	0.651297	0.911045	0.73049	0.705054	0.883552
3c0wA	0.991068	0.973428	0.991068	1	1	1
3c19A	1	0.977629	1	1	0.99435	1
3c8tA	0.985945	0.931285	0.985945	0.997636	0.698495	1
3ce9A	0.994188	0.994188	1	1	1	1
3ci0J	0.972879	0.678082	0.972879	1	0.493056	1
3clhA	1	0.993528	1	1	1	1
3cx3A	0.933198	0.977077	0.933198	0.496109	1	1
3cx3B	0.733909	0.764706	0.911	0.703557	0.727273	1
3czbA	0.549581	0.558735	0.988	0.495264	0.495284	1
3d30A	0.926093	0.953101	0.926093	0.971154	1	0.9712
3d9wA	0.636589	0.411972	0.636589	0.62984	-0.0070922	0.810691
3e0jA	0.938728	0.990475	0.938728	0.789722	1	0.9712
3e0jC	0.933045	0.990282	0.933045	0.790413	1	0.9707
3ednA	0.9727	0.858882	0.9727	1	0.586534	1
3eeqA	0.908059	1	0.908059	0.856272	1	0.8563
3eeqB	0.929902	0.973873	0.929902	0.863189	0.986842	0.863189
3eixA	0.727318	0.926083	0.786	0.496491	0.496491	0.4965
3ejbB	0.801661	0.702632	0.801661	0.615454	0.348866	0.897368
3ejbH	0.605262	0.45478	0.605262	0.381272	0.282649	0.57741
3ejxD	0.973779	0.802453	0.973779	1	0.176941	1
3epnB	0.994216	0.369942	0.994216	1	-0.0087179	1
3epoA	0.930029	0.541109	0.930029	0.518288	-0.0038388	0.969901
3etoA	0.720374	0.560589	0.720374	0.495652	0.495652	0.7413
3f85A	0.982627	1	0.983	1	1	1
3fkyC	0.976877	0.96023	0.983	0.780062	0.777474	1
3fveA	0.979001	0.785183	0.979001	1	0.179454	1
3g7kB	0.979552	0.843388	0.979552	1	0.588176	1
3gd0A	0.847359	0.830679	0.847359	0.495282	0.763889	0.825419
3gfvA	0.666285	0.840426	0.773	0.401189	0.496429	0.6293
3ghgB	0.950382	0.965891	0.950382	0.497494	1	1
3ghgC	0.565918	0.79479	0.565918	0.374935	0.854747	0.536353
3gi1B	0.695616	0.76378	0.882	0.496032	0.744048	1
3gtdA	0.633994	0.61769	0.93	0.109241	0.404468	0.9912
3gzhA	0.698022	0.820256	0.855	0.133856	0.468951	0.6882
3h20A	0.880368	1	0.880368	0.806331	1	0.806331
3h9nA	1	1	1	1	1	1
3hh8A	0.930818	0.930818	1	0.496403	1	1
3hi7A	0.783273	0.852279	0.816	0.389316	0.397729	0.5346
3hi7B	0.86321	0.810358	0.86321	0.263635	0.264458	0.62381
3hl0A	0.994134	0.994137	0.994134	1	1	1
3hl6A	0.854646	0.529101	0.854646	0.494652	0.494652	1
3hrgA	1	0.886678	1	1	0.493935	1
3hwkA	0.963357	0.639344	0.963357	1	-0.0077918	1
3ieeA	0.983915	0.983914	0.984	0.995951	1	0.996
3if8A	0.780702	0.792815	1	0.696429	0.574288	1
3it4B	0.96135	0.589109	0.96135	1	0.594059	1
3it4D	0.950998	0.940679	0.950998	1	0.979798	1
3iv7A	0.963497	0.952989	0.978	0.774011	0.779661	1
3jpzA	0.629686	0.629686	0.989	0.114671	0.114641	0.9945
3jszA	1	0.685206	1	1	0.765377	1
3ju5A	0.551786	0.551786	0.989	-0.0057143	-0.0057471	0.9943
3ju5C	0.919099	0.919277	0.989	0.518398	0.780904	0.9944
3jzdA	0.994251	0.994255	0.994251	1	1	1
3k0yA	0.989821	0.939893	0.989821	1	0.974359	1
3k6oA	0.990233	0.990233	1	1	1	1
3kdrA	0.297876	0.628159	0.297876	0.39209	0.492674	0.39209
3l2dB	0.680965	0.683603	0.99	0.26528	0.265252	0.9947
3l2eA	0.678528	0.678528	0.989	0.253398	0.253369	0.9946
3lhsA	0.736204	0.933518	0.789	0.49654	1	0.49654
3loyA	0.771356	0.756882	0.961	0.227358	0.282984	0.9921
3m1mA	0.80887	0.981499	0.80887	0.712209	1	0.712209
3m7gA	0.630838	0.731634	0.630838	0.718886	0.691897	0.718886
3md9A	0.946177	0.91678	0.969	0.496016	0.496016	1
3mfqA	0.910422	0.910422	0.986	0.492806	0.496377	0.992806
3msuA	0.554809	0.616867	0.554809	-0.008604	0.574548	0.373158
3msuB	0.879136	0.561033	0.879136	0.61661	0.349375	0.981221
3mwfA	0.784681	0.966356	0.812	0.496552	1	0.4966
3mxaA	0.993378	0.993378	1	1	1	1
3n6xA	1	0.417572	1	1	0.150627	1
3nb2A	0.725002	0.517795	0.725002	0.264162	0.122131	0.531602
3ng0A	0.626634	0.64086	0.933	0.483989	0.49097	0.972
3nqiA	0.991372	1	0.991372	1	1	1
3nqzA	0.966305	0.955337	0.989	1	1	1
3o8jA	0.888485	0.719008	0.888485	0.779104	0.705145	0.950413
3oceA	0.626499	0.646672	0.937	0.15815	0.410626	0.9957
3ocfA	0.957506	0.968865	0.957506	0.650463	1	0.997748
3ocfB	0.914205	0.867606	0.948	0.745777	0.537215	1
3ocfD	0.891346	0.845629	0.948	0.445752	0.575234	1
3okfA	0.920009	0.920009	0.995	0.497207	0.497207	1
3oueA	1	0.987419	1	1	1	1
3ouqA	0.975157	0.962972	0.988	1	1	1
3ox4A	1	0.979286	1	1	1	1
3p2dA	0.893129	0.994367	0.893129	0.469843	1	0.9451
3p42A	0.674166	0.693535	0.674166	0.602414	0.704012	0.602414
3pdiA	0.666251	0.923619	0.686	0.497647	0.903423	0.678824
3pdiB	0.775212	0.905511	0.783	0.43164	0.813953	0.8673
3pgbA	0.848643	0.851444	0.89	0.596125	0.596581	0.797336
3pjaJ	0.981938	0.589041	0.981938	1	0.495392	1
3pqhA	0.410303	1	0.410303	0.358885	1	0.358885
3pshA	0.815951	0.793774	0.976	0.496914	0.496914	1
3ptyA	0.986046	0.986046	1	1	1	1
3qb5K	0.964765	0.566188	0.964765	1	0.691203	1
3qbeA	0.812566	0.818198	0.994	0.738571	0.74	1
3qbpA	0.775886	0.847591	0.928	0.192524	0.715262	0.9909
3qbpB	0.815164	0.862049	0.909	0.535255	0.8353	0.9911
3qdfA	0.984208	0.777778	0.984208	1	0.496	1
3qqyA	0.875817	0.928874	0.948	0.473911	0.496633	0.954248
3qwnA	0.990185	0.980444	0.990185	1	1	1
3r5tA	0.749247	0.934584	0.802	0.496599	1	0.4966
3r6oA	1	0.977522	1	1	1	1
3r6qA	0.798491	0.841705	0.889	0.140327	0.838126	0.9827
3r7pA	0.871684	0.993172	0.878	0.484648	1	0.976027
3rd8A	0.946678	0.92356	0.946678	0.630827	0.636264	0.9869
3rf7A	0.98851	0.994237	0.994	1	1	1
3rgaA	0.992906	0.992906	1	1	1	1
3rh3A	0.974091	0.991262	0.974091	0.986842	1	0.986842
3rh3B	0.965324	1	0.965324	0.986726	1	0.986726
3rr6A	1	0.801587	1	1	0.496	1
3rrkA	0.742842	0.736973	0.98	0.300488	0.296302	1
3rrpA	0.794265	0.814569	0.876	0.317029	0.675495	0.9785
3rwxA	1	0.991231	1	1	1	1
3sxxA	0.857717	0.905552	0.939	0.234087	0.567258	0.979
3sxxC	0.885355	0.944199	0.936	0.15067	0.573795	0.9775
3tefA	0.820424	0.917352	0.820424	0.626956	0.49639	0.627
3tlkA	0.779647	0.966758	0.807	0.496599	1	0.4966
3tnyA	0.758635	0.951199	0.798	0.496403	1	0.496403
3tqgB	0.84424	0.698864	0.84424	0.469759	0.705084	0.948864
3tv2A	0.979045	0.961284	0.979045	1	1	1
3tw8A	0.849943	0.682725	0.849943	0.858965	0.570796	0.858965
3u7qA	0.876067	0.749721	0.876067	0.554958	0.451642	0.826536
3u7qB	0.663652	0.821568	0.663652	0.450775	0.796154	0.570825
3uguA	0.977069	0.900994	0.977069	0.991304	0.495644	0.991304
3uhjC	0.744337	0.75	0.994	0.714286	0.715714	1
3uhjF	0.994272	0.994272	1	1	1	1
3ujpA	0.846414	0.886861	0.889	0.613489	0.608011	0.9781
3ujpB	0.970265	0.927591	0.970265	0.985019	1	0.985019
3unvA	0.775155	0.785638	0.988	0.308951	0.624997	1
3uvfA	0.801166	0.840276	0.954	0.496047	0.496047	1
3ux3A	1	0.746154	1	1	0.492188	1
3vldA	0.534521	0.347439	0.534521	0.497763	0.497763	0.497763
3w5sA	1	0.988643	1	1	1	1
3wa2X	0.880493	0.91852	0.951	0.479815	0.569579	0.9871
3x01A	0.981092	0.526984	0.981092	0.996825	0.496805	0.996825
3x01B	0.966889	0.560403	0.966889	0.996644	0.496622	0.996644
3zc4A	0.825281	0.525641	0.825281	0.636086	-0.0124043	1
3zc4F	0.730337	0.577922	0.730337	0.275702	0.464585	1
3zdrA	0.995037	0.985191	0.995037	1	1	1
3zk9A	0.978633	0.978633	1	1	1	1
3zokA	1	1	1	1	1	1
4a8sC	0.706579	0.557276	0.706579	0.364191	-0.0043988	0.472486
4acfA	0.692833	0.697709	0.89	0.481224	0.377866	0.9726
4admA	0.827795	0.822657	0.921	0.467693	0.560413	0.9867
4admC	0.865902	0.857769	0.933	0.819074	0.834693	0.9934
4am1A	0.875858	0.875483	0.983	0.782175	0.785408	0.9942
4ar9A	0.692571	0.989832	0.692571	0.714544	1	0.714544
4arfA	0.974093	0.634211	0.974093	1	0.649471	1
4baxA	0.895748	0.895748	1	0.685427	0.685427	1
4bgfA	0.610981	0.414815	0.610981	0.493884	-0.0074627	0.840226
4bgfF	0.56021	0.483395	0.56021	0.309873	-0.0074349	0.838951
4bkwA	0.982474	0.955801	1	1	1	1
4bqnA	0.602534	0.546624	0.602534	0.284465	0.573601	0.664931
4bx8A	0.846548	0.838519	0.846548	0.699204	0.891768	0.856951
4bx8B	0.98278	0.804073	0.98278	1	0.81338	1
4by6A	0.965044	0.559055	0.965044	0.495083	0.498024	0.994094
4by6D	0.960958	0.56746	0.960958	0.496032	0.498008	0.996032
4c1bA	0.98836	0.608187	0.98836	1	0.494083	1
4c5pA	0.471884	0.420664	0.471884	0.146765	0.34696	0.570725
4c5sA	0.725221	0.734863	0.985	0.161167	0.617302	1
4c5sC	0.810873	0.820316	0.985	0.510749	0.76937	1
4ccaA	0.740588	0.664798	0.740588	0.797346	0.687308	0.797346
4cl2A	0.984907	0.926751	0.984907	0.992424	1	0.992424
4dbfA	1	0.775194	1	1	0.496094	1
4dbhA	0.9852	0.791822	0.9852	1	0.496255	1
4dk2A	0.947394	0.584615	0.947394	0.606688	-0.0077519	1
4dunA	0.969582	0.824015	0.969582	1	0.161908	1
4e4rA	0.963706	0.987768	0.964	0.627663	1	1
4e6yA	0.708478	0.451219	0.708478	0.393856	-0.004902	0.662544
4eeiA	0.985658	0.92525	0.985658	1	0.609223	1
4efcA	0.78871	0.822388	0.915	0.0601582	0.3696	0.8241
4efjA	0.914449	0.95311	0.914449	0.484596	1	0.975945
4epuA	0.795485	0.6	0.795485	0.316134	0.703779	1
4evfA	0.536268	0.52239	0.967	0.427403	0.433072	1
4exrA	0.921781	0.947662	0.921781	0.493151	1	1
4g07A	0.616384	0.56259	0.616384	0.525657	0.397714	0.586623
4g09A	0.782792	0.811235	0.782792	0.567616	0.428015	0.643147
4g59C	0.955272	0.90129	0.955272	0.988636	0.564801	0.988636
4g7nA	0.990873	0.990864	0.990873	1	1	1
4gicA	0.691523	0.596191	0.745	0.434655	0.307275	0.658141
4guzA	0.613416	0.408451	0.613416	0.401372	-0.0070922	0.811731
4h0fA	0.821998	0.820787	0.887	0.346783	0.704403	1
4h40A	0.993245	0.993242	0.993245	1	1	1
4h59A	0.87054	0.948523	0.918	0.496678	1	1
4hgvA	0.957657	0.960353	0.957657	0.986547	1	0.986547
4hgvD	0.832699	0.858563	0.928	0.551526	0.833804	0.9887
4hheA	0.960462	0.669039	0.960462	1	0.322499	1
4hn9A	0.693148	0.873494	0.693148	0.403158	0.347834	0.5695
4hppA	0.945234	0.958321	0.986	0.656171	0.777349	1
4i8oA	0.904769	0.755743	0.904769	0.768769	0.629129	1
4ilyA	0.974928	0.59322	0.974928	1	0.704079	1
4inoA	0.973822	0.935723	0.973822	1	1	1
4is4A	0.959071	0.953597	0.994	0.847181	0.848665	1
4is4D	0.961195	0.954946	0.993	0.804793	0.803822	1
4j8qA	1	0.97924	1	1	1	1
4j9wA	0.980827	0.766468	0.980827	1	0.161509	1
4jadA	0.852869	0.615023	0.852869	0.608405	0.349375	0.967136
4jbdA	0.974357	0.770205	0.974357	1	0.16256	1
4jc8A	0.779325	0.710251	0.779325	0.637216	0.577006	0.6375
4jc8B	0.859472	0.575124	0.859472	0.61481	0.365976	0.800078
4jccA	0.835211	0.95857	0.835211	0.628374	1	0.6284
4jciA	0.993611	0.78289	0.993611	1	0.165014	1
4jciB	0.987097	0.780454	0.987097	1	0.16256	1
4jcwA	0.924025	0.970752	0.924025	0.735396	1	0.9604
4jehA	0.947415	0.730627	0.947415	0.798426	0.771778	0.996403
4juuA	0.981131	0.769757	0.981131	1	0.162315	1
4jzcA	0.919876	0.697248	0.919876	0.659333	0.703826	1
4k3vA	0.992121	0.923532	0.992121	1	1	1
4k7gB	0.988234	0.899072	0.988234	1	0.633109	1
4k7xA	0.99365	0.784091	0.99365	1	0.165089	1
4k8lA	1	0.788624	1	1	0.17694	1
4kc0A	0.814188	0.692308	0.814188	0.703167	0.343683	0.703167
4ksyA	0.967203	0.779006	0.967203	1	0.494413	1
4lb0A	0.971193	0.758681	0.971193	1	0.157764	1
4lduA	0.988589	0.970706	1	1	1	1
4ldvA	1	0.928082	1	1	1	1
4ljsA	0.930162	0.942519	0.987	0.4967	1	1
4ll1C	1	1	1	1	1	1
4lniA	0.728447	0.701794	0.964	0.676484	0.668805	1
4lojA	0.591667	0.416667	0.614	0.485798	-0.0159801	0.485798
4loxA	0.868855	0.986747	0.881	0.485056	1	0.9767
4lq0A	0.904078	0.973541	0.904078	0.484956	1	0.97651
4lr4A	0.982458	0.878807	0.982458	1	0.705005	1
4m7hA	0.833774	0.675799	0.833774	0.227176	0.495392	0.80256
4m7oA	0.916915	0.87457	0.954	0.496032	0.496032	1
4mcaA	0.745857	0.71969	0.973	0.63087	0.621996	1
4mcaB	1	0.994504	1	1	1	1
4mduA	0.779446	0.895099	0.854	0.681351	0.812347	0.8131
4mdvB	0.819495	0.971904	0.846	0.805987	1	0.806
4mdyA	0.92517	0.951708	0.972	0.496441	1	1
4mlzA	0.720239	0.940691	0.767	0.410673	0.868862	0.4966
4mx2A	0.762095	0.723736	0.861	0.326517	0.0551096	0.5496
4mx2B	0.722797	0.716474	0.853	0.0585166	0.0945823	0.619495
4mx2D	0.667155	0.640684	0.853	0.0276115	0.0494851	0.5462
4mx8A	0.815087	0.916469	0.815087	0.627472	0.496633	0.6275
4n01A	0.836237	0.836237	0.836237	0.691228	0.496491	0.691228
4n7qA	0.994057	0.608051	0.994057	1	-0.0042553	1
4n9jA	0.982147	1	0.982147	1	1	1
4nkbA	1	0.980468	1	1	1	1
4nkbB	0.99025	0.990239	0.99025	1	1	1
4nleA	0.66709	0.889562	0.66709	-0.0099973	0.78045	0.754453
4nnoA	0.937108	0.937108	1	0.496377	1	1
4nslA	0.863445	0.969468	0.893	0.126131	1	0.8244
4nslB	0.70752	0.790911	0.893	0.123993	0.458165	0.8241
4nv8A	0.44297	0.348148	0.44297	0.346935	0.496269	0.704463
4nzrM	0.861422	0.434783	0.861422	0.260925	-0.0051414	0.655527
4oltB	0.975033	0.594937	0.975033	1	0.704091	1
4oxrA	0.805755	0.809353	1	0.41692	0.652428	1
4p2aA	0.986161	0.993056	0.993	1	1	1
4p53A	0.743651	0.743651	0.995	0.261173	0.261173	1
4pagA	0.670014	0.880503	0.670014	0.459378	0.496835	0.761195
4pfzB	0.984141	0.820717	0.984141	1	0.495984	1
4pm4A	0.871084	0.959432	0.908	0.496528	1	1
4pqxA	1	0.979958	1	1	1	1
4q2hA	0.98275	0.755772	0.98275	1	0.157417	1
4q2rA	0.983675	0.994564	0.984	0.991803	1	0.991803
4q68A	0.746987	0.574561	0.746987	0.703971	0.495575	0.703971
4qgsA	0.963891	0.994752	0.963891	0.758034	1	0.9816
4qkuA	0.976658	0.990552	0.986	0.792183	0.794282	1
4qkuC	0.985883	1	0.986	1	1	1
4qxoA	0.750634	0.554945	0.750634	0.770036	0.343683	0.770036
4rf6A	0.898221	0.887846	0.964	0.436599	0.498559	1
4rf6B	0.872022	0.890317	0.98	0.436782	0.688937	1
4rflA	0.993998	0.596386	0.993998	1	0.49697	1
4s17A	0.639364	0.677406	0.925	0.480917	0.769321	0.9684
4s17C	0.681044	0.742032	0.92	0.481584	0.770707	0.9658
4tvmA	0.575769	0.413158	0.575769	0.285606	0.348866	0.285606
4v2qB	0.805416	0.798282	0.972	0.4212	0.75754	1
4wesA	0.725096	0.672345	0.728	0.63144	0.575773	0.803094
4wesB	0.706671	0.890389	0.706671	0.466849	0.735124	0.466849
4xghA	0.62826	0.81282	0.62826	0.0714782	0.705282	0.272255
4yhxA	0.902865	0.979788	0.922	0.721147	1	0.9626
4yisA	0.847458	0.814165	0.867	0.481437	0.726962	0.7323
4yisB	0.764085	0.764085	0.862	0.480721	0.716312	0.7219
4z9mB	0.921603	0.935914	0.921603	0.627785	0.784676	0.96
4z9mC	0.647304	0.610253	0.948	0.512339	0.109834	0.9947
5ad1A	0.822137	0.946216	0.822137	0.631447	1	0.631447
5br4A	1	0.989666	1	1	1	1
5cflA	0.621164	0.764706	0.621164	0.571075	0.571075	0.571075
5cr9A	0.822416	0.836237	0.822416	0.703509	0.496491	0.703509
5czxA	0.660953	0.880717	0.67	0.735556	1	0.7356
5eksA	0.988797	0.988797	0.994	1	1	1
5eksB	0.994367	1	0.994367	1	1	1
5eytA	0.749585	0.635758	0.749585	0.231957	0.247347	0.840116
5eyvA	0.733588	0.733459	0.733588	0.231462	0.246983	0.658431
5eyvB	0.801368	0.591003	0.801368	0.265378	0.349315	0.705413
5f0jB	1	0.993312	1	1	1	1
5f33A	0.78842	0.823906	0.791	0.81059	0.808209	0.8944
5fb3A	0.994068	0.994068	1	1	1	1
5fb3E	0.994033	0.994033	1	1	1	1
5gizA	0.908451	0.772023	0.923	0.496282	0.232918	1
5grmA	0.442708	0.382979	0.563	0.293106	-0.0188278	0.371
5grmB	0.476263	0.526316	0.599	0.601085	0.344105	0.601085
5h2gB	0.957994	0.800454	0.957994	1	0.175052	1
5ha4B	0.924905	0.790549	0.924905	0.818519	0.161242	0.818519
5hgrA	0.786768	0.886491	0.786768	0.379516	0.590588	0.8857
5hgrB	0.807117	0.884336	0.807117	0.383593	0.592355	0.8964
5hvnA	0.994366	1	0.994366	1	1	1
5hwaA	0.679561	0.617761	0.679561	0.58344	0.70435	0.58344
5joqA	0.705544	0.890328	0.792	0.496094	0.496094	0.4961
5jpdA	0.752727	0.752727	1	0.496337	0.728938	1
5k87A	0.989769	0.897661	0.989769	1	0.594133	1
5k87B	0.994832	0.901582	0.994832	1	0.594329	1
5k8cA	0.983384	0.988891	0.994	1	1	1
5kohA	0.870934	0.724718	0.870934	0.562577	0.452249	0.830768
5kohB	0.635736	0.808041	0.635736	0.572839	0.498032	0.572839
5kohC	0.877823	0.733779	0.877823	0.561666	0.452149	0.830416
5ktnA	0.772725	0.794583	0.792	0.726867	0.808014	0.898
5m29A	0.924161	0.908058	0.983	0.495595	0.495595	1
5m3bB	0.932609	0.91644	0.983	0.495614	1	1
5mbqB	0.824669	0.938676	0.824669	0.630112	1	0.630112
5muxA	0.991497	0.987291	0.996	1	1	1
5nx8B	0.730029	0.88108	0.730029	0.350681	0.49784	0.459753
5ti1A	0.986079	1	0.986079	1	1	1
5tprA	0.813065	0.813065	0.995	0.497487	0.497487	1
5tuxA	0.795913	0.967716	0.795913	0.139319	0.865452	0.8918
5u92A	0.667702	0.667702	0.989	0.130848	0.130814	0.9942
5ui2A	0.781076	0.87013	0.781076	0.378327	0.5903	0.8829
5uppA	0.958634	0.92875	0.958634	0.987013	0.646739	0.987013
5uqsA	0.633949	0.419355	0.633949	0.377458	-0.0046296	0.4958
5uquA	0.658676	0.465753	0.658676	0.381901	-0.0045872	0.5025
5v4lA	0.626776	0.789876	0.735	0.240347	0.390181	0.4478
5v4lD	0.757978	0.903318	0.757978	0.35387	0.497773	0.452979
5vkwA	0.472961	0.556758	0.723	0.074215	0.0734363	0.4471
5vkwB	0.425648	0.503459	0.722	0.35722	0.0735939	0.612581
5vlcA	0.773171	0.811734	0.773171	0.566259	0.428878	0.641968
5vlcE	0.772985	0.799928	0.772985	0.566233	0.42871	0.642119
5w56B	0.892453	0.878969	0.97	0.492453	0.496198	0.9925
5xn8A	0.989109	0.994538	0.995	1	1	1
5xnyA	0.768094	0.797541	0.963	0.345565	0.491215	0.9915
5y5sC	0.751359	0.530547	0.751359	0.376847	-0.0064725	0.763644
5yscA	0.910065	0.89589	0.984	0.496047	0.496047	1
5zhqA	0.741839	0.746509	0.989	0.779214	0.783187	0.9944
5zliA	0.921862	0.983212	0.938	0.10683	0.769579	0.9747
5zxlA	0.994567	1	0.995	1	1	1
6abwA	0.798859	0.731707	0.798859	0.461793	0.705177	0.932249
6abxA	0.933174	0.618919	0.933174	1	-0.0077069	1
6an0A	0.778269	0.793158	0.778269	0.462812	0.430237	0.610659
6at7B	0.610464	0.610691	0.985	0.0763666	0.0793617	1
6c5cA	0.740223	0.740223	1	0.595654	0.595654	1
6c5cB	0.79897	0.79897	1	0.73622	0.73622	1
6d1vA	0.862128	0.797496	0.862128	0.520271	0.161489	0.81643
6eubA	0.85518	0.643519	0.85518	0.22049	0.495327	0.808015
6grrB	0.564351	0.760691	0.919	0.588275	0.680763	0.9667
6hjfA	1	0.816414	1	1	0.589712	1
6ig5A	0.649737	0.849109	0.689	0.219587	0.729508	0.7823
6iowA	0.982448	0.982469	0.982448	1	1	1
6md5A	0.985461	0.992702	0.993	1	1	1
6mx3A	0.951699	0.773006	0.951699	1	0.493789	1
6mx3B	0.953649	0.782353	0.953649	1	0.494048	1
6n1mA	0.773808	0.861206	0.899	0.358008	0.749807	0.721779
6qnvA	0.8177	0.625592	0.8177	0.740662	0.571799	0.740662

## Sheet: figure2_d
Raw values					Calculated values
ndom	ndom_corr_merizo_af	ndom_ecod	ndom_corr_merizo_ecod			% domains agree (IoU >= 0.8)
2	2	2	2		to CATH	0.6579
2	2	1	0		to ECOD	0.6311
2	2	1	0		to either	0.7409
4	1	4	1
8	0	8	1
4	1	4	1
2	0	2	0
3	3	3	3
2	2	1	0
2	1	2	1
2	1	1	0
2	0	1	0
2	0	2	0
3	0	3	0
4	4	4	3
4	2	4	2
2	1	1	1
2	1	1	1
4	4	4	4
3	0	3	0
4	2	4	2
2	1	2	2
3	2	1	0
2	1	3	0
2	0	2	2
4	2	3	2
2	1	2	1
2	2	2	1
3	2	3	2
3	3	3	3
4	3	3	2
3	1	1	1
2	1	1	0
2	2	2	2
2	2	2	2
2	2	2	2
4	0	3	0
4	2	4	2
4	4	4	3
2	2	2	2
2	2	2	2
3	1	2	0
4	0	4	0
3	2	3	3
2	1	2	1
3	0	3	2
4	4	4	3
2	2	1	0
2	1	1	0
2	1	1	0
2	2	2	2
3	0	3	1
3	0	3	0
3	0	3	2
3	1	3	3
2	2	2	2
3	1	2	0
2	0	1	0
2	2	2	2
3	0	3	0
2	2	2	2
3	3	3	3
4	4	1	0
3	1	1	1
3	1	1	1
2	1	2	1
3	0	1	1
3	0	1	1
2	1	1	0
2	2	2	1
2	2	2	1
8	2	8	2
2	1	1	0
2	1	2	1
2	1	2	1
4	2	3	2
2	1	1	0
4	2	4	1
2	2	2	2
2	1	1	0
2	2	2	2
2	1	2	1
2	2	1	0
2	1	2	1
2	2	1	0
2	2	2	2
2	1	1	0
3	2	1	0
2	2	2	2
2	2	2	2
3	1	3	1
3	2	3	1
2	2	2	2
2	1	2	1
2	2	2	1
2	2	2	2
2	1	2	2
2	0	1	1
3	0	3	0
3	2	3	2
3	1	1	0
2	2	2	2
2	2	2	1
2	1	2	1
2	2	2	2
2	0	1	0
2	2	2	2
2	1	2	2
2	2	1	0
2	2	1	0
2	1	1	0
2	2	2	2
2	2	2	2
2	2	2	2
3	1	3	0
2	2	2	0
2	2	2	2
3	3	3	3
2	2	1	0
2	2	2	2
2	0	2	0
2	0	2	0
3	1	2	0
3	3	3	3
3	2	3	2
3	2	3	2
2	2	1	0
2	2	1	0
2	2	2	2
2	2	2	2
2	2	2	2
2	2	1	1
2	1	2	1
2	0	1	0
2	1	2	1
3	1	3	1
4	2	4	2
2	1	1	0
2	1	1	0
3	1	3	2
3	1	2	1
2	2	2	2
2	2	1	1
2	2	1	1
2	2	2	2
2	2	2	2
2	1	2	2
2	2	2	2
3	1	3	1
3	1	3	1
3	1	3	1
4	4	4	4
3	3	1	1
3	2	3	3
4	4	4	4
2	0	3	0
2	2	2	2
3	2	3	3
3	2	3	3
2	2	2	2
4	1	4	4
3	2	2	0
2	1	1	0
4	0	1	0
2	2	2	2
2	2	2	2
2	2	2	2
2	2	2	2
2	0	1	0
2	2	2	0
2	2	2	1
2	2	2	2
3	2	3	2
2	2	2	2
4	2	4	4
4	1	4	2
2	2	1	0
2	2	2	2
2	2	2	2
2	2	2	2
2	2	1	1
2	2	2	2
2	1	2	2
4	4	4	4
3	2	3	2
2	2	2	2
2	2	2	2
2	2	2	2
3	1	2	2
2	1	2	1
2	2	1	0
2	2	2	2
2	0	2	0
2	2	2	2
2	2	1	0
2	2	1	0
4	4	4	4
3	1	1	0
3	1	1	0
2	2	2	2
2	2	2	2
2	2	2	2
2	2	2	0
2	2	2	2
2	2	2	2
2	2	2	1
4	0	4	0
2	2	1	0
2	2	1	0
2	1	1	0
4	4	4	4
2	2	1	0
4	0	4	0
2	2	2	2
3	0	1	0
2	2	1	0
2	2	2	2
4	1	4	1
2	1	1	0
2	0	2	1
3	2	3	1
2	2	2	2
2	2	2	2
2	2	2	2
2	0	1	0
2	0	1	0
2	1	2	2
2	2	2	2
2	2	2	2
2	2	2	2
2	1	2	1
2	2	2	2
2	2	2	1
2	2	2	2
2	2	2	2
2	1	2	1
2	2	2	2
2	1	4	2
2	2	2	2
2	2	2	0
3	1	1	1
2	0	1	0
2	2	1	0
3	2	3	2
2	2	2	2
2	2	2	1
3	2	3	2
3	0	3	2
2	2	2	2
2	1	2	1
2	0	2	1
3	1	3	3
3	2	3	3
2	2	2	2
2	0	1	0
2	2	2	2
2	2	2	2
4	1	2	0
4	1	2	0
2	2	1	0
2	2	2	2
2	1	2	0
2	2	2	2
2	2	2	0
2	1	2	0
2	2	2	1
2	2	2	2
2	2	1	0
2	2	2	2
2	2	2	2
2	2	1	0
3	0	1	0
3	3	3	2
2	2	2	2
2	2	1	0
2	2	2	2
2	1	1	0
2	2	2	1
2	1	1	0
2	2	2	1
3	3	3	3
3	3	3	2
4	0	3	2
4	3	3	2
2	1	2	0
2	1	2	0
4	1	4	1
2	2	2	2
3	2	3	3
2	1	1	0
2	2	1	0
2	2	1	0
2	2	2	0
2	2	2	2
3	2	3	2
4	4	4	4
3	1	3	1
2	2	2	2
4	4	4	4
4	2	4	2
3	1	1	0
3	3	3	3
4	0	3	2
2	0	1	0
2	2	1	0
2	0	1	0
2	2	1	0
2	1	2	1
2	2	2	2
2	2	2	2
2	2	2	2
3	1	3	3
2	2	1	0
2	2	2	2
2	2	2	2
3	3	3	3
2	2	2	2
2	2	1	0
2	2	2	2
2	2	2	2
2	1	2	1
2	0	2	0
2	2	2	2
2	1	1	0
2	2	2	2
2	2	2	2
2	2	2	2
3	3	3	3
3	3	3	3
2	0	2	2
2	1	1	0
2	0	1	0
2	2	2	2
2	2	1	0
2	1	1	0
2	0	4	0
3	3	3	3
2	2	2	2
2	2	2	1
2	2	2	2
2	2	2	1
2	0	2	1
2	1	1	1
3	0	1	1
2	1	2	1
3	0	3	0
3	0	3	2
3	3	2	2
2	2	2	2
2	2	2	2
3	3	3	3
3	3	3	2
2	2	2	2
2	2	1	0
2	2	2	2
2	2	1	0
2	2	2	2
2	1	2	1
2	2	1	1
2	2	2	2
2	2	2	2
2	1	2	1
2	2	2	1
2	0	2	0
2	2	2	2
2	2	2	2
2	2	2	2
2	2	2	2
3	0	2	0
2	1	2	1
2	1	2	1
2	0	2	2
3	1	3	1
3	1	2	2
2	0	2	0
2	2	2	2
2	2	2	2
3	0	1	0
3	2	1	0
2	1	2	2
2	2	2	2
2	2	2	0
4	1	2	0
2	1	2	1
2	2	2	2
2	2	2	2
2	2	1	0
3	2	3	2
3	3	3	3
3	3	3	2
3	3	3	2
2	2	2	2
2	2	2	2
2	2	2	2
2	2	2	2
2	1	2	2
3	1	2	0
2	1	3	3
3	2	3	3
3	3	3	3
2	2	1	0
2	0	1	1
2	2	2	1
2	2	2	2
2	2	1	0
2	1	2	1
3	1	3	2
3	1	3	2
2	2	1	0
2	1	2	2
2	2	2	2
2	0	2	2
2	2	2	2
3	1	3	2
2	2	2	2
3	3	3	3
2	2	2	2
2	2	2	2
2	2	2	2
2	2	2	2
2	2	1	1
3	1	3	0
3	1	3	2
2	2	2	2
3	3	3	3
3	2	3	3
2	1	2	2
2	0	2	2
2	0	2	2
2	2	1	0
3	3	3	3
3	2	2	1
3	2	3	1
4	2	3	2
2	2	2	2
2	1	2	1
2	2	2	2
2	1	2	2
2	2	2	2
2	1	2	1
2	1	2	2
2	2	1	0
2	0	1	0
2	2	2	2
3	2	3	3
2	2	1	0
2	2	1	0
2	2	1	0
2	0	1	0
2	2	2	2
2	2	2	2
2	2	2	2
3	1	2	0
2	1	2	1
3	2	3	2
3	3	3	3
2	2	2	2
3	1	2	2
3	3	2	1
2	2	2	2
2	1	1	0
2	0	1	0
2	2	3	3
2	0	1	0
4	2	3	2
4	4	3	2
2	2	1	0
2	2	1	0
2	2	1	0
2	0	1	0
3	1	3	1
3	1	3	1
4	2	3	1
2	2	2	2
2	2	1	0
2	2	1	0
2	2	1	0
2	2	2	2
2	2	2	2
3	0	1	0
3	3	3	3
3	2	3	2
2	2	2	2
2	1	1	0
4	1	4	1
2	2	2	2
3	0	2	0
3	2	2	1
2	2	2	2
2	2	2	2
2	0	2	0
2	1	1	0
2	2	2	2
2	2	2	2
2	2	2	2
3	3	3	3
3	2	3	2
3	3	3	0
3	1	2	1
2	2	2	2
4	4	3	2
2	2	1	0
2	2	2	2
2	2	2	2
2	2	2	2
2	2	2	2
2	2	2	0
3	2	1	0
2	2	2	0
4	1	3	1
4	3	3	1
2	2	2	2
2	2	2	0
2	2	2	0
2	2	2	2
4	4	3	2
2	2	2	0
2	2	1	0
2	2	2	2
2	2	2	2
2	2	2	0
2	2	2	1
2	1	1	0
2	2	1	0
2	2	2	0
2	2	3	3
2	2	3	3
2	2	2	2
2	1	2	1
2	1	2	1
2	1	1	0
2	2	2	2
2	2	2	2
2	2	2	2
2	1	1	0
2	2	2	2
2	1	2	1
2	2	2	2
4	2	4	3
4	3	4	4
2	2	2	2
2	0	2	2
3	0	3	0
3	0	3	1
3	0	3	0
2	1	2	2
2	1	2	1
2	2	1	0
2	2	2	2
2	2	2	2
2	2	2	2
3	0	3	2
2	2	2	2
3	2	3	3
3	1	3	2
2	0	1	0
3	2	1	0
2	2	1	0
2	1	2	1
2	2	2	2
2	1	2	1
3	1	2	2
2	2	1	1
2	2	2	2
2	2	2	2
2	2	2	0
2	2	2	2
2	0	1	0
2	2	2	2
2	2	2	2
2	2	2	2
2	1	1	0
4	2	4	2
4	2	4	3
2	2	1	0
2	1	2	1
2	1	2	1
3	0	1	0
3	1	3	1
3	1	3	0
4	1	3	3
3	0	1	1
2	2	2	2
2	1	2	1
2	1	2	1
2	2	2	2
2	1	2	1
2	1	2	2
2	2	2	2
2	0	1	0
2	1	2	1
2	1	4	3
2	2	2	2
2	2	2	2
3	1	3	1
3	1	3	1
2	1	3	0
2	2	2	2
3	2	3	1
2	2	2	2
2	2	2	2
2	2	2	1
2	0	1	0
2	0	1	0
2	2	2	1
2	2	2	0
2	2	2	2
2	2	2	2
2	2	2	2
2	0	1	0
2	0	2	2
2	1	2	1
2	2	2	2
2	2	2	2
2	2	2	2
3	2	3	1
4	1	3	2
3	2	3	1
3	2	3	1
2	2	2	2
2	2	2	2
2	1	2	2
2	2	2	2
3	1	3	2
2	2	2	2
2	1	2	1
2	2	2	2
2	0	2	0
2	2	2	2
3	3	3	2
2	1	1	0
2	0	1	0
3	0	3	1
3	1	3	3
3	0	3	0
3	0	3	0
3	2	2	1
3	2	2	1
2	2	2	2
2	2	2	2
2	1	3	1
2	1	1	0
2	2	2	2
2	1	2	1
2	2	2	2
2	2	2	2
2	2	1	0
2	2	1	0
3	2	2	1
3	1	3	1
2	1	2	1
2	1	2	1
2	2	2	1
2	2	1	0
4	0	4	2
2	2	2	2
3	0	3	2
2	2	2	2
2	2	2	2
2	2	1	0
2	2	1	0
3	1	3	2
2	1	1	0

## Sheet: figure2_ef
targets	ndom_cath	ndom_merizo_af	ndom_unidoc	ndom_sword	ndom_cnn	ndom_deepdom	ndom_rndassign	ndom_rndunequal	ndom_rndequal	ndom_ecod
19hcA	2	2	2	2	1	5	1	1	1	2
1a59A	2	2	1	2	2	3	2	2	2	1
1aj8A	2	2	1	2	2	3	2	2	2	1
1anxA	4	3	4	3	2	5	2	2	2	4
1avcA	8	5	6	6	3	4	3	3	3	8
1axnA	4	2	3	3	2	2	2	2	2	4
1bpoA	2	3	4	5	2	5	2	2	2	2
1c3cA	3	3	2	3	2	3	2	2	2	3
1chkA	2	2	2	2	2	2	1	1	1	1
1crkA	2	3	2	2	3	2	2	2	2	2
1cscA	2	3	1	2	2	2	2	2	2	1
1cshA	2	2	1	2	2	2	2	2	2	1
1ddzA	2	3	3	2	7	3	2	2	2	2
1dfaA	3	3	2	2	2	2	2	2	2	3
1dk5A	4	4	3	2	2	4	2	2	2	4
1dk5B	4	4	4	2	2	4	2	2	2	4
1dkgA	2	3	2	1	2	3	1	1	1	1
1dkgB	2	3	2	2	2	3	1	1	1	1
1dm5A	4	4	4	3	2	6	2	2	2	4
1dofA	3	4	1	1	2	2	2	2	2	3
1dq3A	4	4	3	1	10	3	2	2	2	4
1duwA	2	2	2	2	1	4	1	1	1	2
1e2tA	3	3	1	1	3	2	1	1	1	1
1ef0B	2	3	3	2	2	2	2	2	2	3
1efdN	2	2	2	2	2	4	1	1	1	2
1epuA	4	4	3	2	8	2	3	3	3	3
1f52A	2	4	2	1	2	2	2	2	2	2
1ftrA	2	2	1	1	1	4	1	1	1	2
1furA	3	4	3	3	2	2	2	2	2	3
1furB	3	3	3	3	2	3	2	2	2	3
1fvhA	4	4	3	2	5	2	3	3	3	3
1fzcC	3	2	2	1	3	3	2	2	2	1
1fzdA	2	3	1	1	7	2	1	1	1	1
1g4mA	2	2	2	2	2	4	2	2	2	2
1gkmA	2	2	2	2	2	3	2	2	2	2
1gttA	2	2	2	2	2	3	2	2	2	2
1h1lD	4	4	3	3	3	3	3	3	3	3
1h29B	4	5	4	2	1	5	2	2	2	4
1h29D	4	4	4	2	2	6	2	2	2	4
1hf2A	2	2	2	2	2	3	1	1	1	2
1hf2C	2	2	2	2	2	4	1	1	1	2
1hi8A	3	2	4	2	8	2	3	3	3	2
1hm6A	4	3	1	3	2	3	2	2	2	4
1hy0A	3	3	3	4	3	2	2	2	2	3
1hyoA	2	3	2	2	3	3	2	2	2	2
1i0aA	3	3	3	4	3	2	2	2	2	3
1i4aA	4	4	4	3	1	3	2	2	2	4
1iomA	2	2	1	2	2	3	2	2	2	1
1j1jA	2	3	2	2	1	4	1	1	1	1
1jc9A	2	2	1	1	2	2	1	1	1	1
1jq5A	2	2	2	2	3	4	2	2	2	2
1jswB	3	4	3	2	2	4	2	2	2	3
1jvaB	3	3	3	2	3	2	2	2	2	3
1k62A	3	3	3	4	3	2	2	2	2	3
1k7wA	3	3	3	4	3	2	2	2	2	3
1k8kD	2	2	2	2	2	4	1	1	1	2
1kaeA	3	4	3	2	3	3	2	2	2	2
1keyD	2	3	2	2	1	4	1	1	1	1
1kq3A	2	2	2	2	3	4	2	2	2	2
1ksiA	3	5	2	1	9	2	3	3	3	3
1kzqA	2	2	2	2	1	2	1	1	1	2
1l5hA	3	3	3	2	5	3	2	2	2	3
1lmlA	4	4	3	3	4	3	2	2	2	1
1lwuB	3	2	2	1	3	4	2	2	2	1
1lwuC	3	2	2	1	3	3	2	2	2	1
1m15A	2	4	2	2	3	2	2	2	2	2
1m1jB	3	3	2	1	3	4	2	2	2	1
1m1jC	3	2	3	1	4	3	2	2	2	1
1m4uA	2	2	2	1	5	2	1	1	1	1
1m5hA	2	2	1	1	1	3	1	1	1	2
1m5sA	2	2	1	1	1	4	1	1	1	2
1m9iA	8	5	7	6	4	7	3	3	3	8
1mhyG	2	2	2	1	2	3	1	1	1	1
1mowA	2	3	2	2	1	2	1	1	1	2
1mowG	2	3	2	2	4	2	1	1	1	2
1mqsA	4	4	4	2	7	3	2	2	2	3
1mtyG	2	2	2	1	2	2	1	1	1	1
1n00A	4	3	2	3	2	2	2	2	2	4
1n10A	2	2	2	2	3	3	1	1	1	2
1n93X	2	3	3	2	1	2	2	2	2	1
1na6A	2	2	3	2	8	2	2	2	2	2
1na6B	2	3	3	3	7	4	2	2	2	2
1ng6A	2	2	2	2	1	3	1	1	1	1
1o2dA	2	3	2	2	3	2	2	2	2	2
1o7xA	2	2	1	2	2	4	2	2	2	1
1ofwA	2	2	2	2	1	4	1	1	1	2
1oglA	2	2	2	2	1	2	1	1	1	1
1owbA	3	3	2	2	3	2	2	2	2	1
1pprM	2	2	2	2	2	2	2	2	2	2
1pq4A	2	2	2	2	2	2	1	1	1	2
1q5nA	3	4	2	3	2	2	2	2	2	3
1qguA	3	3	3	3	2	3	2	2	2	3
1qh4A	2	2	2	1	2	2	2	2	2	2
1qk1A	2	3	2	1	2	2	2	2	2	2
1qyaB	2	2	2	2	1	4	2	2	2	2
1r5jA	2	2	2	2	1	2	2	2	2	2
1r6nA	2	2	2	2	2	3	1	1	1	2
1re3B	2	1	2	1	3	3	1	1	1	1
1re5A	3	3	3	4	2	2	2	2	2	3
1re5D	3	3	3	4	2	3	2	2	2	3
1ro2A	3	3	1	1	5	3	1	1	1	1
1s7jA	2	2	2	2	1	4	1	1	1	2
1sdjA	2	2	1	2	1	3	2	2	2	2
1sg6A	2	3	2	2	2	3	2	2	2	2
1sujA	2	2	2	1	2	5	2	2	2	2
1sziA	2	3	1	2	3	1	1	1	1	1
1szqA	2	2	2	2	5	2	2	2	2	2
1szwA	2	2	3	3	2	3	2	2	2	2
1t3uA	2	2	1	1	2	2	1	1	1	1
1t3uB	2	2	1	1	2	2	1	1	1	1
1t8sA	2	3	2	3	2	2	2	2	2	1
1ta9A	2	2	2	2	3	3	2	2	2	2
1ta9B	2	2	2	2	3	4	2	2	2	2
1td9D	2	2	2	2	2	2	2	2	2	2
1tj7A	3	4	3	4	3	3	2	2	2	3
1tm0A	2	2	1	2	1	3	2	2	2	2
1toaA	2	2	1	2	2	2	1	1	1	2
1tu5A	3	3		3	11	2	3	3	3	3
1tueG	2	2	2	2	3	3	1	1	1	1
1u0kA	2	2	2	2	1	2	1	1	1	2
1u6rA	2	3	2	1	2	2	2	2	2	2
1ujnA	2	2	2	2	2	4	2	2	2	2
1uvjA	3	3	1	1	8	2	3	3	3	2
1v9mA	3	3	2	3	2	3	2	2	2	3
1vdkA	3	3	3	3	2	3	2	2	2	3
1vdkB	3	3	3	3	2	3	2	2	2	3
1vgmA	2	2	1	2	2	2	2	2	2	1
1vgpA	2	2	1	2	2	4	2	2	2	1
1vkyB	2	2	1	2	3	4	1	1	1	2
1vljA	2	2	2	2	3	3	2	2	2	2
1vmiA	2	2	2	2	1	2	2	2	2	2
1vraB	2	2	2	1	2	5	1	1	1	1
1vrpB	2	4	2	1	2	2	2	2	2	2
1vsgA	2	4	3	2	2	3	2	2	2	1
1vz6A	2	3	2	2	3	4	2	2	2	2
1w27A	3	5	3	3	6	2	3	3	3	3
1w3wA	4	4	4	2	2	3	2	2	2	4
1w4tA	2	3	1	1	3	2	1	1	1	1
1w5rA	2	3	1	1	3	3	1	1	1	1
1w7cA	3	4	2	1	11	2	2	2	2	3
1wacA	3	2	4	2	8	2	3	3	3	2
1wdiA	2	2	1	2	4	3	1	1	1	2
1wzoA	2	2	2	1	2	3	1	1	1	1
1wzoB	2	2	2	1	2	3	1	1	1	1
1xahA	2	2	2	2	2	5	2	2	2	2
1xaiA	2	2	2	2	2	4	2	2	2	2
1xqbA	2	2	2	1	2	2	1	1	1	2
1xubA	2	2	1	2	1	3	1	1	1	2
1y2mA	3	3	3	3	8	3	3	3	3	3
1y2mC	3	3	3	3	7	4	3	3	3	3
1y2mD	3	4	2	3	6	3	3	3	3	3
1ycnA	4	4	4	3	2	3	2	2	2	4
1ye9A	3	3	2	1	6	2	1	1	1	1
1yfmA	3	3	3	2	3	3	2	2	2	3
1yiiA	4	4	3	3	2	5	2	2	2	4
1yisA	2	5	1	2	2	4	2	2	2	3
1ym5A	2	2	2	2	1	3	1	1	1	2
1yu0A	3	3	3	2	9	3	2	2	2	3
1yu2A	3	3	3	2	9	3	2	2	2	3
1yy3A	2	2	2	2	8	3	2	2	2	2
1z1nX	4	4	4	3	3	2	2	2	2	4
1z2zA	3	4	4	4	3	3	2	2	2	2
1z3uA	2	2	1	1	2	2	1	1	1	1
1zhxA	4	5	1	2	9	4	2	2	2	1
2ab5A	2	2	2	1	4	3	1	1	1	2
2ab5B	2	2	2	1	4	3	1	1	1	2
2ae0X	2	2	1	2	1	2	2	2	2	2
2af4C	2	2	2	2	2	4	2	2	2	2
2auaA	2	2	1	2	4	3	1	1	1	1
2azpA	2	2	2	2	1	2	2	2	2	2
2b5uA	2	2	3	4	12	2	2	2	2	2
2bh0A	2	2	2	1	2	3	1	1	1	2
2c10A	3	3	3	1	9	2	4	4	4	3
2c4iA	2	2	1	1	1	3	1	1	1	2
2cvcA	4	4	4	2	1	4	2	2	2	4
2cw8A	4	3	4	3	11	5	3	3	3	4
2cxaA	2	2	1	1	2	3	1	1	1	1
2czrA	2	2	2	2	6	3	1	1	1	2
2d3aA	2	2	2	2	2	2	2	2	2	2
2dchX	2	2	1	1	5	4	1	1	1	2
2dfuA	2	2	2	1	2	3	1	1	1	1
2dyiA	2	2	2	2	2	4	1	1	1	2
2e1mC	2	2	2	1	4	2	1	1	1	2
2e84A	4	4	4	3	1	5	2	2	2	4
2e9fB	3	3	3	3	3	2	2	2	2	3
2etvA	2	2	2	2	2	3	2	2	2	2
2f1lA	2	2	2	2	2	2	1	1	1	2
2fauA	2	2	2	2	1	3	1	1	1	2
2g5dA	3	3	3	2	2	3	2	2	2	2
2g6gA	2	4	3	2	11	4	2	2	2	2
2gk9B	2	2	2	2	3	3	1	1	1	1
2gkeA	2	2	2	2	1	4	1	1	1	2
2gruA	2	2	2	2	2	3	2	2	2	2
2gu3A	2	2	2	2	1	3	1	1	1	2
2guwB	2	2	2	2	2	3	2	2	2	1
2guwC	2	3	2	3	2	3	2	2	2	1
2h0lA	4	4	4	2	2	4	2	2	2	4
2h12A	3	3	2	2	3	2	2	2	2	1
2h12B	3	3	2	2	3	2	2	2	2	1
2h9fA	2	2	2	2	1	2	2	2	2	2
2hb0A	2	2	2	2	2	2	2	2	2	2
2hczX	2	2	2	2	2	5	1	1	1	2
2hfzA	2	2	3	3	8	1	3	3	3	2
2hiyA	2	2	1	1	1	3	1	1	1	2
2hiyB	2	2	1	1	1	2	1	1	1	2
2hp0A	2	2	2	2	2	3	2	2	2	2
2hyvA	4	4	4	4	1	4	2	2	2	4
2hzmA	2	2	1	1	3	2	1	1	1	1
2hzmG	2	2	1	1	2	2	1	1	1	1
2ibpA	2	3	1	2	3	3	2	2	2	1
2ie7A	4	4	4	3	2	4	2	2	2	4
2ifcA	2	2	2	2	2	3	2	2	2	1
2ii2A	4	4	3	2	1	3	2	2	2	4
2ijrA	2	2	2	2	3	2	1	1	1	2
2im9A	3	2	1	1	5	2	2	2	2	1
2j1gE	2	2	1	1	3	3	1	1	1	1
2j1qA	2	2	3	2	2	4	2	2	2	2
2j58A	4	3	3	1	6	2	2	2	2	4
2j5zA	2	2	1	1	3	3	1	1	1	1
2j7uA	2	2	3	2	6	3	2	2	2	2
2j91C	3	4	2	3	3	4	2	2	2	3
2jexA	2	2	2	2	2	3	1	1	1	2
2jksA	2	2	2	2	1	2	1	1	1	2
2nnuA	2	2	2	2	2	3	1	1	1	2
2ntxA	2	2	2	2	4	4	2	2	2	1
2ntxB	2	3	2	2	1	3	1	1	1	1
2nyfA	2	3	2	2	3	2	2	2	2	2
2nykA	2	2	2	2	3	3	1	1	1	2
2nynA	2	2	2	2	3	2	2	2	2	2
2o1eA	2	2	2	2	2	2	1	1	1	2
2o1eB	2	3	2	2	2	2	1	1	1	2
2o5nA	2	2	2	1	3	4	1	1	1	2
2o5nB	2	2	2	1	2	3	1	1	1	2
2o6yA	2	2	2	2	3	2	2	2	2	2
2ogwA	2	2	1	1	2	2	1	1	1	2
2ojwC	2	3	2	2	3	3	2	2	2	2
2ojwE	2	2	2	1	3	2	2	2	2	2
2oo4A	2	3	3	2	1	5	1	1	1	4
2otnA	2	2	2	2	1	2	1	1	1	2
2otnB	2	2	2	2	2	2	1	1	1	2
2oyhE	3	2	2	1	3	3	1	1	1	1
2p1gA	2	2	1	1	3	2	1	1	1	1
2p2wA	2	2	1	2	2	5	2	2	2	1
2pfmA	3	3	3	3	2	3	2	2	2	3
2pnwA	2	2	2	2	1	2	2	2	2	2
2prsA	2	2	1	1	2	2	1	1	1	2
2ptrA	3	4	3	4	2	5	2	2	2	3
2ptrB	3	5	3	4	2	4	2	2	2	3
2pw0B	2	2	1	2	7	2	2	2	2	2
2q18X	2	3	1	1	2	3	1	1	1	2
2q8pA	2	2	2	2	2	2	1	1	1	2
2qgaB	3	4	3	2	2	2	2	2	2	3
2qgaC	3	3	3	2	2	2	2	2	2	3
2qggA	2	2	2	2	2	2	1	1	1	2
2qguA	2	2	1	1	2	3	1	1	1	1
2qojZ	2	2	1	1	1	2	1	1	1	2
2qveA	2	3	2	2	3	3	3	3	3	2
2qyuA	4	5	4	4	8	2	3	3	3	2
2qzaB	4	4	4	4	8	3	3	3	3	2
2r18A	2	2	2	2	2	3	1	1	1	1
2r51A	2	2	2	2	2	4	1	1	1	2
2r79A	2	3	2	2	2	2	1	1	1	2
2r7aB	2	2	2	2	2	2	1	1	1	2
2riqA	2	2	2	1	5	3	1	1	1	2
2uu7A	2	3	2	2	2	3	2	2	2	2
2vs7A	2	2	2	2	1	3	1	1	1	2
2vs7D	2	2	1	1	1	3	1	1	1	2
2vsgA	2	2	3	2	2	2	2	2	2	1
2w2gA	2	2	2	2	2	2	1	1	1	2
2w2gB	2	2	2	2	2	3	1	1	1	2
2w3qA	2	2	2	1	4	3	1	1	1	1
2w82A	3	2	2	2	2	2	1	1	1	1
2w8hA	3	3	3	2	3	2	2	2	2	3
2wi8A	2	2	2	2	2	2	1	1	1	2
2wjnC	2	2	3	2	2	4	2	2	2	1
2wnkA	2	2	2	2	1	3	1	1	1	2
2wnpF	2	2	1	1	3	3	1	1	1	1
2wzfA	2	2	3	3	7	1	2	2	2	2
2x1dA	2	2	1	2	2	3	2	2	2	1
2x4lA	2	2	2	2	2	2	1	1	1	2
2x75A	3	3	3	3	2	2	2	2	2	3
2xdqA	3	3	2	2	3	2	2	2	2	3
2xdqB	4	3	3	3	6	4	2	2	2	3
2xheA	4	4	4	4	7	3	2	2	2	3
2xliA	2	2	1	1	4	2	1	1	1	2
2xljA	2	1	1	1	1	3	1	1	1	2
2xo3A	4	3	4	2	2	4	2	2	2	4
2xy4A	2	2	2	2	2	2	1	1	1	2
2y73B	3	3	3	1	10	3	4	4	4	3
2yayA	2	2	1	2	1	3	1	1	1	1
2ybxA	2	2	2	2	2	2	2	2	2	1
2ybxB	2	2	2	2	2	3	2	2	2	1
2yfaA	2	2	1	2	2	3	1	1	1	2
2yglA	2	2	2	2	2	2	2	2	2	2
2ynmC	3	4	2	1	2	5	2	2	2	3
2ynmD	4	4	5	4	2	4	2	2	2	4
2z1dB	3	3	1	3	3	1	2	2	2	3
2z51A	2	2	2	2	1	4	1	1	1	2
2zhjA	4	4	4	3	2	3	2	2	2	4
2zocA	4	4	4	3	2	4	2	2	2	4
2ztbA	3	2	1	1	4	3	1	1	1	1
3aekA	3	3	2	2	2	6	2	2	2	3
3aekB	4	3	3	3	3	4	2	2	2	3
3akjA	2	3	1	1	2	2	1	1	1	1
3aqoA	2	2	1	2	2	3	1	1	1	1
3axjA	2	2	2	2	1	3	1	1	1	1
3axjB	2	2	2	2	1	3	1	1	1	1
3b6rA	2	3	2	1	2	3	2	2	2	2
3be6A	2	2	2	2	2	4	1	1	1	2
3bfjA	2	2	2	2	3	3	2	2	2	2
3bh7B	2	2	2	2	5	4	2	2	2	2
3bhgA	3	4	3	2	3	2	2	2	2	3
3bqwA	2	2	1	1	2	2	2	2	2	1
3c0wA	2	2	2	1	1	2	1	1	1	2
3c19A	2	2	2	2	3	3	1	1	1	2
3c8tA	3	3	2	3	2	3	2	2	2	3
3ce9A	2	2	2	2	2	3	2	2	2	2
3ci0J	2	2	1	1	2	2	1	1	1	1
3clhA	2	2	2	2	3	3	2	2	2	2
3cx3A	2	2	1	1	2	1	1	1	1	2
3cx3B	2	3	1	1	2	1	1	1	1	2
3czbA	2	4	2	2	2	3	2	2	2	2
3d30A	2	2	2	2	2	3	1	1	1	2
3d9wA	2	3	1	1	2	4	1	1	1	1
3e0jA	2	2	1	2	3	3	2	2	2	2
3e0jC	2	2	1	2	2	2	2	2	2	2
3ednA	2	2	2	2	1	2	1	1	1	2
3eeqA	3	3	3	3	3	3	2	2	2	3
3eeqB	3	3	3	3	2	5	2	2	2	3
3eixA	2	2	2	2	2	2	1	1	1	2
3ejbB	2	2	1	3	3	2	2	2	2	1
3ejbH	2	3	1	3	3	2	2	2	2	1
3ejxD	2	2	2	2	1	3	2	2	2	2
3epnB	2	2	1	1	4	2	3	3	3	1
3epoA	2	2	1	1	3	2	3	3	3	1
3etoA	2	2	2	2	1	4	1	1	1	4
3f85A	3	3	3	3	1	3	2	2	2	3
3fkyC	2	2	2	2	2	2	2	2	2	2
3fveA	2	2	2	2	1	2	1	1	1	2
3g7kB	2	2	2	2	1	4	2	2	2	2
3gd0A	2	3	2	2	3	3	2	2	2	2
3gfvA	2	3	2	2	2	2	1	1	1	2
3ghgB	2	1	3	1	3	5	2	2	2	1
3ghgC	3	2	3	1	4	3	2	2	2	1
3gi1B	2	3	1	2	2	2	1	1	1	2
3gtdA	3	3	3	3	2	2	2	2	2	3
3gzhA	3	4	3	4	3	3	2	2	2	3
3h20A	3	3	2	2	4	4	1	1	1	2
3h9nA	2	2	2	2	4	4	1	1	1	2
3hh8A	2	2	2	2	2	3	1	1	1	2
3hi7A	3	4	3	2	8	2	4	4	4	3
3hi7B	3	5	3	1	9	2	4	4	4	3
3hl0A	2	2	2	2	3	2	2	2	2	2
3hl6A	2	2	1	1	2	3	1	1	1	1
3hrgA	2	2	2	2	1	2	1	1	1	2
3hwkA	2	2	1	2	2	2	2	2	2	1
3ieeA	2	2	2	2	1	2	1	1	1	2
3if8A	2	3	3	1	9	2	1	1	1	2
3it4B	2	2	2	2	2	2	1	1	1	1
3it4D	2	2	2	2	2	2	1	1	1	2
3iv7A	2	2	2	2	3	3	2	2	2	2
3jpzA	2	3	2	1	2	4	2	2	2	2
3jszA	2	2	3	3	6	1	2	2	2	2
3ju5A	2	5	2	1	2	2	2	2	2	2
3ju5C	2	2	2	1	2	2	2	2	2	2
3jzdA	2	2	2	2	3	3	2	2	2	2
3k0yA	2	2	2	2	3	2	1	1	1	2
3k6oA	2	2	2	2	3	2	1	1	1	2
3kdrA	3	2	2	1	5	3	1	1	1	2
3l2dB	2	3	2	1	2	3	2	2	2	2
3l2eA	2	3	2	1	2	3	2	2	2	2
3lhsA	2	2	2	2	2	2	1	1	1	2
3loyA	3	4	2	1	10	3	3	3	3	3
3m1mA	3	2	2	2	5	4	2	2	2	2
3m7gA	2	2	1	2	2	1	1	1	1	2
3md9A	2	2	2	2	2	3	1	1	1	2
3mfqA	2	2	1	2	2	2	1	1	1	2
3msuA	3	3	2	2	3	2	2	2	2	1
3msuB	3	3	2	2	3	2	2	2	2	1
3mwfA	2	2	2	2	2	2	1	1	1	2
3mxaA	2	2	2	2	1	2	2	2	2	2
3n6xA	2	2	2	3	7	1	2	2	2	2
3nb2A	4	3	5	4	7	2	3	3	3	2
3ng0A	2	4	2	2	2	3	2	2	2	2
3nqiA	2	2	2	2	3	4	1	1	1	2
3nqzA	2	2	2	2	1	2	1	1	1	2
3o8jA	2	2	1	2	2	2	2	2	2	1
3oceA	3	4	3	3	2	3	2	2	2	3
3ocfA	3	3	3	2	3	4	2	2	2	3
3ocfB	3	4	3	2	3	3	2	2	2	3
3ocfD	3	4	3	2	3	3	2	2	2	3
3okfA	2	2	2	2	2	3	2	2	2	2
3oueA	2	2	2	1	4	4	1	1	1	2
3ouqA	2	2	2	1	2	3	1	1	1	2
3ox4A	2	2	2	2	3	3	2	2	2	2
3p2dA	2	2	1	1	2	5	2	2	2	2
3p42A	3	2	1	1	4	2	1	1	1	2
3pdiA	2	3	3	3	2	4	2	2	2	3
3pdiB	3	4	1	1	4	3	2	2	2	3
3pgbA	3	4	2	1	10	2	4	4	4	3
3pjaJ	2	2	2	2	1	2	1	1	1	1
3pqhA	2	1	1	1	3	3	1	1	1	1
3pshA	2	3	2	2	3	3	2	2	2	2
3ptyA	2	2	2	2	4	3	1	1	1	2
3qb5K	2	2	2	2	1	2	1	1	1	1
3qbeA	2	3	2	2	3	2	2	2	2	2
3qbpA	3	4	3	3	3	4	2	2	2	3
3qbpB	3	4	3	3	3	4	2	2	2	3
3qdfA	2	2	2	2	2	3	1	1	1	1
3qqyA	2	2	2	2	1	3	2	2	2	2
3qwnA	2	2	2	2	3	3	1	1	1	2
3r5tA	2	2	2	2	2	2	1	1	1	2
3r6oA	2	2	1	1	3	4	1	1	1	2
3r6qA	3	4	3	2	3	2	2	2	2	3
3r7pA	2	2	2	2	2	2	1	1	1	2
3rd8A	3	3	3	3	2	4	2	2	2	3
3rf7A	2	2	2	2	3	2	2	2	2	2
3rgaA	2	2	2	2	1	5	1	1	1	2
3rh3A	2	2	2	1	2	2	1	1	1	2
3rh3B	2	2	2	1	2	2	1	1	1	2
3rr6A	2	2	2	1	2	3	1	1	1	1
3rrkA	3	3	3	3	4	4	2	2	2	3
3rrpA	3	4	3	3	3	2	2	2	2	3
3rwxA	2	2	2	2	2	2	1	1	1	2
3sxxA	3	4	3	2	10	3	3	3	3	3
3sxxC	3	3	3	2	9	3	3	3	3	3
3tefA	2	2	2	2	2	2	1	1	1	2
3tlkA	2	2	2	2	2	2	1	1	1	2
3tnyA	2	2	2	2	2	2	1	1	1	2
3tqgB	2	2	1	2	2	4	2	2	2	1
3tv2A	3	3	3	3	2	2	2	2	2	3
3tw8A	3	4	2	2	3	3	2	2	2	2
3u7qA	3	3	3	3	2	5	2	2	2	3
3u7qB	4	4	3	3	3	2	3	3	3	3
3uguA	2	2	2	1	2	4	2	2	2	2
3uhjC	2	3	2	2	2	4	2	2	2	2
3uhjF	2	2	2	2	2	2	2	2	2	2
3ujpA	2	3	1	1	2	2	1	1	1	2
3ujpB	2	2	1	2	2	2	1	1	1	2
3unvA	2	3	2	2	3	3	2	2	2	2
3uvfA	2	2	2	1	1	2	1	1	1	2
3ux3A	2	2	2	1	2	2	1	1	1	1
3vldA	2	5	5	3	1	2	2	2	2	1
3w5sA	2	2	2	2	3	3	2	2	2	2
3wa2X	3	3	3	1	12	3	3	3	3	3
3x01A	2	2	2	2	2	3	2	2	2	1
3x01B	2	2	2	2	2	2	1	1	1	1
3zc4A	2	2	1	1	3	3	1	1	1	1
3zc4F	2	2	1	1	3	3	1	1	1	1
3zdrA	2	2	2	2	3	3	2	2	2	2
3zk9A	2	2	1	2	2	4	1	1	1	2
3zokA	2	2	2	2	2	3	2	2	2	2
4a8sC	3	2	1	1	9	2	3	3	3	2
4acfA	2	3	2	2	3	2	2	2	2	2
4admA	3	4	3	3	3	3	2	2	2	3
4admC	3	4	3	3	2	3	2	2	2	3
4am1A	2	3	3	2	2	2	2	2	2	2
4ar9A	3	2	3	2	2	2	2	2	2	2
4arfA	3	3	3	2	2	2	2	2	2	2
4baxA	2	3	2	1	2	2	2	2	2	2
4bgfA	2	3	1	1	2	2	1	1	1	1
4bgfF	2	3	1	1	2	2	1	1	1	1
4bkwA	2	2	3	3	10	3	2	2	2	3
4bqnA	2	3	2	2	4	2	2	2	2	1
4bx8A	4	4	4	3	7	3	2	2	2	3
4bx8B	4	4	4	3	7	3	2	2	2	3
4by6A	2	2	3	3	1	2	2	2	2	1
4by6D	2	2	3	3	1	2	2	2	2	1
4c1bA	2	2	2	2	7	2	1	1	1	1
4c5pA	2	3	1	1	2	2	1	1	1	1
4c5sA	3	4	3	4	4	4	3	3	3	3
4c5sC	3	3	3	4	5	3	3	3	3	3
4ccaA	4	4	4	2	6	2	3	3	3	3
4cl2A	2	2	1	2	2	2	1	1	1	2
4dbfA	2	2	2	1	3	3	1	1	1	1
4dbhA	2	2	2	1	3	3	1	1	1	1
4dk2A	2	2	2	2	2	5	1	1	1	1
4dunA	2	2	2	2	1	3	1	1	1	2
4e4rA	2	2	2	2	1	3	2	2	2	2
4e6yA	3	3	1	2	3	3	2	2	2	1
4eeiA	3	3	2	2	2	3	2	2	2	3
4efcA	3	4	3	3	2	2	2	2	2	3
4efjA	2	2	2	2	1	3	1	1	1	2
4epuA	2	2	1	1	2	3	1	1	1	1
4evfA	4	3	4	3	1	4	1	1	1	4
4exrA	2	2	2	1	1	2	1	1	1	2
4g07A	3	4	3	2	3	2	2	2	2	2
4g09A	3	3	3	2	2	2	2	2	2	2
4g59C	2	2	1	1	2	3	1	1	1	2
4g7nA	2	2	2	2	1	3	1	1	1	2
4gicA	2	3	2	2	2	3	2	2	2	2
4guzA	2	3	1	1	2	2	1	1	1	1
4h0fA	2	2	1	2	2	4	1	1	1	2
4h40A	2	2	2	1	2	2	1	1	1	2
4h59A	2	2	2	2	2	4	2	2	2	2
4hgvA	3	3	3	2	2	3	2	2	2	3
4hgvD	3	4	3	2	2	3	2	2	2	3
4hheA	3	3	3	2	1	3	1	1	1	3
4hn9A	3	2	2	2	3	2	2	2	2	2
4hppA	2	2	1	1	2	3	2	2	2	2
4i8oA	4	4	3	3	6	5	2	2	2	3
4ilyA	2	2	2	2	2	2	1	1	1	1
4inoA	2	2	2	2	2	4	2	2	2	2
4is4A	2	3	2	2	5	3	2	2	2	2
4is4D	2	2	2	2	5	3	2	2	2	2
4j8qA	2	2	2	2	3	3	1	1	1	2
4j9wA	2	2	2	2	2	4	2	2	2	2
4jadA	3	3	2	2	3	3	2	2	2	1
4jbdA	2	2	2	2	2	3	2	2	2	2
4jc8A	4	4	4	3	6	3	4	4	4	3
4jc8B	4	4	4	3	7	3	4	4	4	3
4jccA	2	2	2	2	2	3	1	1	1	2
4jciA	2	2	2	2	2	3	2	2	2	2
4jciB	2	2		2	2	3	2	2	2	2
4jcwA	2	2	2	2	2	5	1	1	1	2
4jehA	4	4	4	3	4	4	3	3	3	3
4juuA	2	2	2	2	2	4	2	2	2	2
4jzcA	2	2	1	1	2	2	1	1	1	1
4k3vA	2	2	1	1	1	3	1	1	1	2
4k7gB	2	2	1	2	1	2	2	2	2	2
4k7xA	2	2	2	2	2	2	2	2	2	2
4k8lA	2	2	2	2	1	2	2	2	2	2
4kc0A	2	2	1	1	4	2	1	1	1	1
4ksyA	2	2	1	1	4	2	1	1	1	1
4lb0A	2	2	2	2	1	3	2	2	2	2
4lduA	2	2	2	2	6	2	2	2	2	3
4ldvA	2	2	3	2	5	3	2	2	2	3
4ljsA	2	2	2	2	2	3	2	2	2	2
4ll1C	2	2	2	2	1	2	1	1	1	2
4lniA	2	3	3	1	2	3	2	2	2	2
4lojA	2	3	1	1	2	2	1	1	1	1
4loxA	2	2	2	2	1	3	2	2	2	2
4lq0A	2	2	2	2	1	2	1	1	1	2
4lr4A	2	2	2	1	2	2	2	2	2	2
4m7hA	2	2	1	1	4	2	1	1	1	1
4m7oA	2	2	2	2	2	2	1	1	1	2
4mcaA	2	3	2	2	3	4	2	2	2	2
4mcaB	2	2	2	2	3	3	2	2	2	2
4mduA	4	4	1	3	2	3	2	2	2	4
4mdvB	4	4	3	3	2	3	2	2	2	4
4mdyA	2	2	2	2	2	2	1	1	1	2
4mlzA	2	2	2	2	2	2	1	1	1	2
4mx2A	3	4	3	3	2	3	2	2	2	3
4mx2B	3	4	3	3	3	3	2	2	2	3
4mx2D	3	3	2	3	3	3	2	2	2	3
4mx8A	2	2	2	2	2	2	2	2	2	2
4n01A	2	3	2	2	2	2	1	1	1	2
4n7qA	2	2	2	1	5	2	2	2	2	1
4n9jA	2	2	2	2	6	4	1	1	1	2
4nkbA	2	2	2	2	1	5	1	1	1	2
4nkbB	2	2	2	2	1	4	1	1	1	2
4nleA	3	3	2	2	3	3	2	2	2	3
4nnoA	2	2	2	2	2	7	1	1	1	2
4nslA	3	3	3	4	3	4	2	2	2	3
4nslB	3	5	3	4	3	4	2	2	2	3
4nv8A	2	4	2	1	3	2	1	1	1	1
4nzrM	3	3	3	2	3	2	2	2	2	1
4oltB	2	2	1	2	3	2	1	1	1	1
4oxrA	2	3	2	2	2	3	1	1	1	2
4p2aA	2	2	2	2	1	4	1	1	1	2
4p53A	2	3	2	2	3	3	2	2	2	2
4pagA	3	3	2	2	3	3	2	2	2	2
4pfzB	2	2	2	1	2	3	1	1	1	1
4pm4A	2	2	2	2	2	2	1	1	1	2
4pqxA	2	2	2	2	3	3	1	1	1	2
4q2hA	2	2	2	2	1	4	2	2	2	2
4q2rA	2	2	2	1	3	3	2	2	2	2
4q68A	2	2	1	1	3	3	1	1	1	1
4qgsA	2	2	2	2	4	2	2	2	2	2
4qkuA	2	2	2	2	3	2	2	2	2	2
4qkuC	2	2	2	2	3	2	2	2	2	2
4qxoA	2	3	1	1	2	3	1	1	1	1
4rf6A	4	5	4	3	8	4	3	3	3	4
4rf6B	4	5	4	3	8	6	3	3	3	4
4rflA	2	2	2	2	3	2	2	2	2	1
4s17A	2	3	3	2	3	2	2	2	2	2
4s17C	2	3	3	2	3	2	2	2	2	2
4tvmA	3	3	2	1	2	3	2	2	2	1
4v2qB	3	3	2	4	5	2	3	3	3	3
4wesA	3	3	3	3	2	4	3	3	3	3
4wesB	4	3	2	2	3	4	2	2	2	3
4xghA	3	2	2	2	2	3	2	2	2	1
4yhxA	2	2	2	2	2	2	1	1	1	2
4yisA	2	3	2	2	2	3	1	1	1	2
4yisB	2	3	2	2	2	4	1	1	1	2
4z9mB	2	2	2	1	3	2	2	2	2	2
4z9mC	2	3	2	1	2	3	2	2	2	2
5ad1A	2	2	2	2	2	2	1	1	1	2
5br4A	2	2	2	2	3	4	2	2	2	2
5cflA	2	2	1	1	2	4	1	1	1	1
5cr9A	2	3	2	1	2	4	1	1	1	2
5czxA	2	4	2	1	1	4	1	1	1	4
5eksA	2	2	2	2	3	3	2	2	2	2
5eksB	2	2	2	2	3	3	2	2	2	2
5eytA	3	5	4	4	4	3	2	2	2	3
5eyvA	3	5	2	3	3	4	2	2	2	3
5eyvB	2	3	2	2	3	4	2	2	2	3
5f0jB	2	2	2	2	1	3	1	1	1	2
5f33A	3	3	1	3	2	2	2	2	2	3
5fb3A	2	2	2	2	2	3	2	2	2	2
5fb3E	2	2	2	2	2	3	2	2	2	2
5gizA	2	2	2	2	2	2	1	1	1	2
5grmA	2	4	1	1	4	2	1	1	1	1
5grmB	2	3	1	1	3	2	1	1	1	1
5h2gB	2	2	2	2	1	2	1	1	1	2
5ha4B	2	2	2	2	1	3	1	1	1	2
5hgrA	2	2	2	2	3	3	2	2	2	2
5hgrB	2	2	2	2	3	3	2	2	2	2
5hvnA	2	2	2	2	3	3	2	2	2	2
5hwaA	2	2	2	2	3	2	1	1	1	1
5joqA	2	2	2	2	2	4	1	1	1	2
5jpdA	2	3	1	1	2	2	1	1	1	2
5k87A	2	2	1	2	1	2	2	2	2	2
5k87B	2	2	1	2	1	2	2	2	2	2
5k8cA	2	2	2	2	4	2	2	2	2	2
5kohA	3	3	3	3	2	4	2	2	2	3
5kohB	4	4	3	2	3	4	2	2	2	3
5kohC	3	3	3	3	2	3	2	2	2	3
5ktnA	3	3	1	3	2	3	2	2	2	3
5m29A	2	2	2	2	2	2	1	1	1	2
5m3bB	2	2	2	2	2	3	1	1	1	2
5mbqB	2	2	2	2	2	3	1	1	1	2
5muxA	2	2	2	2	4	4	2	2	2	2
5nx8B	3	3	3	3	3	4	2	2	2	3
5ti1A	2	2	2	2	3	3	2	2	2	2
5tprA	2	4	2	2	4	2	2	2	2	2
5tuxA	2	2	2	2	3	5	2	2	2	2
5u92A	2	3	3	2	3	3	2	2	2	2
5ui2A	2	2	2	2	3	3	2	2	2	2
5uppA	3	3	3	2	3	2	2	2	2	3
5uqsA	2	4	2	2	2	3	2	2	2	1
5uquA	2	3	1	2	2	2	2	2	2	1
5v4lA	3	4	3	2	2	4	2	2	2	3
5v4lD	3	3	3	2	3	4	2	2	2	3
5vkwA	3	4	3	4	3	4	2	2	2	3
5vkwB	3	4	3	3	3	4	2	2	2	3
5vlcA	3	3	3	2	3	2	2	2	2	2
5vlcE	3	3	3	2	3	2	2	2	2	2
5w56B	2	2	2	2	2	2	1	1	1	2
5xn8A	2	2	2	2	3	4	2	2	2	2
5xnyA	2	2	2	3	3	2	2	2	2	3
5y5sC	2	3	3	1	2	2	2	2	2	1
5yscA	2	2	2	2	2	2	1	1	1	2
5zhqA	2	4	3	2	2	3	2	2	2	2
5zliA	2	2	2	1	3	2	2	2	2	2
5zxlA	2	2	2	2	3	4	2	2	2	2
6abwA	2	2	1	2	2	3	2	2	2	1
6abxA	2	2	1	2	2	4	2	2	2	1
6an0A	3	3	3	2	4	2	2	2	2	2
6at7B	3	4	2	3	5	5	3	3	3	3
6c5cA	2	3	2	2	3	3	2	2	2	2
6c5cB	2	3	2	2	3	3	2	2	2	2
6d1vA	2	2	2	2	1	3	1	1	1	2
6eubA	2	2	1	1	3	4	1	1	1	1
6grrB	4	3	4	3	9	5	2	2	2	4
6hjfA	2	2	1	2	1	3	2	2	2	2
6ig5A	3	3	3	3	3	2	2	2	2	3
6iowA	2	2	2	2	1	2	2	2	2	2
6md5A	2	2	2	2	1	3	1	1	1	2
6mx3A	2	2	1	1	4	2	1	1	1	1
6mx3B	2	2	1	1	4	4	1	1	1	1
6n1mA	3	3	3	3	2	2	2	2	2	3
6qnvA	2	2	1	1	3	2	1	1	1	1

## Sheet: figure3_a
target	ndr_merizo	ndr_merizo_noft	ndr_unidoc	ndr_pae	ndr_dpam
AF-O00507-F1-model_v4	303	0	0	334	115
AF-O14497-F1-model_v4	1767	8	0	1830	1730
AF-O60287-F1-model_v4	236	0	0	295	36
AF-O60469-F1-model_v4	457	0	0	468	362
AF-O75147-F1-model_v4	103	0	0	75	41
AF-P08922-F1-model_v4	266	0	0	401	122
AF-P09848-F1-model_v4	138	0	0	208	67
AF-P0C091-F1-model_v4	110	0	0	227	54
AF-P12107-F1-model_v4	1365	0	0	1361	1346
AF-P20908-F1-model_v4	1406	0	0	1394	1375
AF-P42356-F1-model_v4	253	1	0	287	77
AF-P49790-F1-model_v4	1475	0	0	1293	1342
AF-P51610-F1-model_v4	1508	2	0	1497	1445
AF-Q05BV3-F1-model_v4	116	0	0	105	34
AF-Q12789-F1-model_v4	714	0	0	787	760
AF-Q13535-F1-model_v4	169	0	0	215	60
AF-Q14690-F1-model_v4	357	2	0	331	201
AF-Q15746-F1-model_v4	635	31	0	709	424
AF-Q58EX2-F1-model_v4	272	0	0	326	137
AF-Q5H8C1-F1-model_v4	259	0	0	383	155
AF-Q5VU65-F1-model_v4	135	0	0	198	93
AF-Q5VYK3-F1-model_v4	88	0	0	147	55
AF-Q6UVK1-F1-model_v4	219	0	0	273	67
AF-Q6ZMW3-F1-model_v4	111	0	0	98	35
AF-Q6ZU64-F1-model_v4	511	16	0	524	430
AF-Q6ZVL6-F1-model_v4	1498	5	0	1494	1464
AF-Q7L4S7-F1-model_v4	257	0	0	268	95
AF-Q86TB3-F1-model_v4	1725	211	0	1749	1675
AF-Q86VV8-F1-model_v4	307	101	0	370	56
AF-Q8IZC6-F1-model_v4	1452	0	0	1473	1445
AF-Q8NFD5-F1-model_v4	1735	10	0	1751	1496
AF-Q8TD84-F1-model_v4	498	5	0	529	478
AF-Q8TEM1-F1-model_v4	128	0	0	194	122
AF-Q8TEP8-F1-model_v4	1532	0	0	1569	1417
AF-Q92545-F1-model_v4	930	8	0	910	843
AF-Q93008-F1-model_v4	340	0	0	325	135
AF-Q96JI7-F1-model_v4	380	0	0	567	90
AF-Q96KV7-F1-model_v4	259	0	0	301	145
AF-Q96L96-F1-model_v4	1386	0	0	1468	1392
AF-Q96QU1-F1-model_v4	597	0	0	731	595
AF-Q9ULL5-F1-model_v4	1720	13	0	1747	1761
AF-Q9Y2F5-F1-model_v4	1844	1	0	1909	1546
AF-A0A0G2JPC4-F1-model_v4	184	32	0	183	125
AF-A0AVK6-F1-model_v4	672	18	0	678	607
AF-A6NI73-F1-model_v4	104	0	0	85	64
AF-A6NKU9-F1-model_v4	387	0	0	403	374
AF-O15480-F1-model_v4	139	5	0	126	126
AF-O43766-F1-model_v4	90	0	0	60	72
AF-O60422-F1-model_v4	364	28	0	359	344
AF-O75486-F1-model_v4	113	12	0	78	99
AF-O95070-F1-model_v4	97	0	0	98	90
AF-O95218-F1-model_v4	231	0	0	261	255
AF-O95948-F1-model_v4	377	11	0	369	329
AF-P01127-F1-model_v4	152	0	0	108	141
AF-P0CJ85-F1-model_v4	292	0	0	289	269
AF-P0CJ86-F1-model_v4	294	0	0	290	274
AF-P0CJ87-F1-model_v4	290	0	0	288	267
AF-P0CJ88-F1-model_v4	291	0	0	290	269
AF-P0CJ89-F1-model_v4	291	0	0	290	269
AF-P0CJ90-F1-model_v4	291	0	0	290	274
AF-P10242-F1-model_v4	486	0	0	479	435
AF-P10243-F1-model_v4	591	0	0	590	522
AF-P10244-F1-model_v4	544	0	0	542	535
AF-P14784-F1-model_v4	314	23	0	346	311
AF-P15509-F1-model_v4	108	0	0	103	77
AF-P16871-F1-model_v4	263	85	0	249	254
AF-P20264-F1-model_v4	353	0	0	364	335
AF-P20265-F1-model_v4	297	20	0	294	278
AF-P22674-F1-model_v4	101	0	0	90	95
AF-P31267-F1-model_v4	179	0	0	158	138
AF-P31785-F1-model_v4	135	15	0	159	124
AF-P46976-F1-model_v4	12	0	0	55	45
AF-P54821-F1-model_v4	177	0	0	144	140
AF-Q01860-F1-model_v4	211	0	0	204	200
AF-Q03052-F1-model_v4	305	98	0	315	296
AF-Q04741-F1-model_v4	231	8	0	197	170
AF-Q06416-F1-model_v4	212	0	0	213	189
AF-Q14094-F1-model_v4	123	7	0	139	132
AF-Q14774-F1-model_v4	431	28	0	395	403
AF-Q16589-F1-model_v4	77	0	0	92	84
AF-Q32NC0-F1-model_v4	95	24	0	94	90
AF-Q504T8-F1-model_v4	240	98	0	245	314
AF-Q58WW2-F1-model_v4	454	0	0	456	376
AF-Q5JXA9-F1-model_v4	121	3	0	111	97
AF-Q5T5M9-F1-model_v4	132	0	0	125	122
AF-Q6H3X3-F1-model_v4	160	5	0	157	77
AF-Q6P0N0-F1-model_v4	977	10	0	926	977
AF-Q6RFH5-F1-model_v4	61	0	0	64	40
AF-Q6RFH8-F1-model_v4	242	0	0	240	224
AF-Q6ZMN8-F1-model_v4	117	3	0	127	119
AF-Q6ZVD7-F1-model_v4	799	226	0	813	799
AF-Q7Z7J5-F1-model_v4	136	0	0	126	173
AF-Q8IU89-F1-model_v4	69	0	0	113	18
AF-Q8IXJ6-F1-model_v4	109	34	0	94	84
AF-Q8N109-F1-model_v4	184	4	0	183	125
AF-Q8N3X6-F1-model_v4	416	50	0	374	327
AF-Q8N6T7-F1-model_v4	84	10	0	60	65
AF-Q8N7G0-F1-model_v4	181	0	0	174	188
AF-Q8N9H9-F1-model_v4	448	0	0	564	497
AF-Q8ND94-F1-model_v4	82	0	0	64	93
AF-Q8NHJ6-F1-model_v4	255	65	0	264	203
AF-Q8TBG9-F1-model_v4	65	2	0	68	55
AF-Q8TD46-F1-model_v4	122	2	0	137	95
AF-Q96AV8-F1-model_v4	720	4	0	715	706
AF-Q96DI7-F1-model_v4	59	0	0	54	47
AF-Q96LZ2-F1-model_v4	127	6	0	125	102
AF-Q96QF7-F1-model_v4	497	6	0	480	501
AF-Q99608-F1-model_v4	115	11	0	117	96
AF-Q99706-F1-model_v4	184	4	0	185	172
AF-Q9BPW9-F1-model_v4	33	0	0	64	9
AF-Q9BYU1-F1-model_v4	152	5	0	140	144
AF-Q9H8S5-F1-model_v4	122	0	0	102	77
AF-Q9H972-F1-model_v4	339	0	0	277	283
AF-Q9NTG7-F1-model_v4	124	0	0	120	129
AF-Q9UBC0-F1-model_v4	339	0	0	326	295
AF-Q9UBF9-F1-model_v4	304	2	0	292	198
AF-Q9UBX2-F1-model_v4	295	0	0	290	269
AF-Q9Y676-F1-model_v4	141	0	0	67	73
AF-A0A0G2JLQ3-F1-model_v4	107	1	0	106	64
AF-A0A0G2JMH6-F1-model_v4	76	0	0	71	30
AF-A0A0G2JNF4-F1-model_v4	148	0	0	150	104
AF-A0A0G2JNG1-F1-model_v4	107	0	0	106	89
AF-A0A0G2JQ47-F1-model_v4	96	25	0	96	77
AF-A0A0J9YX57-F1-model_v4	191	20	0	201	167
AF-A0A191URJ7-F1-model_v4	159	0	0	161	115
AF-A0A1W2PPF3-F1-model_v4	237	0	0	222	155
AF-A0A1W2PQM1-F1-model_v4	104	4	0	120	46
AF-A0A5K1VDZ0-F1-model_v4	113	6	0	112	101
AF-A2VCK2-F1-model_v4	175	12	0	175	144
AF-A4D1U4-F1-model_v4	110	29	0	105	100
AF-A6NGN9-F1-model_v4	64	3	0	61	41
AF-A6NLW8-F1-model_v4	98	54	0	80	84
AF-A8MVZ5-F1-model_v4	77	0	0	65	21
AF-A8MXT2-F1-model_v4	121	14	0	119	126
AF-A8MYV0-F1-model_v4	169	32	0	160	149
AF-O00182-F1-model_v4	68	4	0	68	46
AF-O00311-F1-model_v4	250	105	0	224	212
AF-O15131-F1-model_v4	114	0	0	104	11
AF-O15479-F1-model_v4	108	7	0	124	114
AF-O43556-F1-model_v4	198	20	0	203	192
AF-O43602-F1-model_v4	170	0	0	181	132
AF-O43699-F1-model_v4	141	0	0	143	93
AF-O60268-F1-model_v4	156	38	0	167	161
AF-O60563-F1-model_v4	462	30	0	471	386
AF-O60583-F1-model_v4	476	85	0	474	470
AF-O60774-F1-model_v4	0	0	0	52	19
AF-O75022-F1-model_v4	236	21	0	234	116
AF-O75121-F1-model_v4	212	10	0	212	244
AF-O75144-F1-model_v4	75	0	0	66	57
AF-O75367-F1-model_v4	93	21	0	73	77
AF-O75503-F1-model_v4	73	0	0	61	137
AF-O75528-F1-model_v4	265	0	0	137	82
AF-O75829-F1-model_v4	124	0	0	104	125
AF-O75900-F1-model_v4	78	5	0	96	85
AF-O75909-F1-model_v4	341	0	0	339	310
AF-O76036-F1-model_v4	116	0	0	87	29
AF-O94818-F1-model_v4	395	206	0	398	330
AF-O94916-F1-model_v4	1256	0	0	1247	1236
AF-O95067-F1-model_v4	126	3	0	115	133
AF-O95568-F1-model_v4	114	0	0	137	52
AF-O95644-F1-model_v4	662	0	0	656	648
AF-O95727-F1-model_v4	195	0	0	174	113
AF-O95905-F1-model_v4	233	0	0	209	320
AF-O96020-F1-model_v4	140	9	0	123	139
AF-P01889-F1-model_v4	86	0	0	84	87
AF-P01893-F1-model_v4	85	0	0	84	78
AF-P01903-F1-model_v4	75	0	0	73	54
AF-P01906-F1-model_v4	76	0	0	68	25
AF-P01909-F1-model_v4	75	0	0	68	64
AF-P01911-F1-model_v4	67	0	0	67	41
AF-P01920-F1-model_v4	58	0	0	73	32
AF-P02765-F1-model_v4	126	0	0	123	137
AF-P02790-F1-model_v4	75	5	0	54	32
AF-P04196-F1-model_v4	203	31	0	253	242
AF-P04439-F1-model_v4	90	7	0	88	45
AF-P04440-F1-model_v4	75	0	0	73	38
AF-P05538-F1-model_v4	82	0	0	79	43
AF-P05549-F1-model_v4	227	0	0	225	222
AF-P06126-F1-model_v4	52	0	0	54	22
AF-P06729-F1-model_v4	130	25	0	134	121
AF-P08637-F1-model_v4	84	0	0	63	44
AF-P09086-F1-model_v4	350	46	0	340	309
AF-P09326-F1-model_v4	51	10	0	52	30
AF-P0C1S8-F1-model_v4	288	0	0	282	144
AF-P0C866-F1-model_v4	95	8	0	79	67
AF-P0DPA2-F1-model_v4	186	0	0	183	139
AF-P10321-F1-model_v4	91	0	0	89	62
AF-P10912-F1-model_v4	390	0	0	441	418
AF-P11912-F1-model_v4	71	9	0	76	66
AF-P12318-F1-model_v4	146	0	0	130	102
AF-P12319-F1-model_v4	67	0	0	84	27
AF-P13598-F1-model_v4	59	0	0	55	30
AF-P13726-F1-model_v4	87	0	0	88	50
AF-P13747-F1-model_v4	82	0	0	79	63
AF-P13762-F1-model_v4	69	0	0	75	41
AF-P13765-F1-model_v4	78	0	0	81	20
AF-P13942-F1-model_v4	1365	0	0	1356	1351
AF-P14635-F1-model_v4	163	0	0	151	168
AF-P14859-F1-model_v4	615	12	0	605	573
AF-P15151-F1-model_v4	112	0	0	110	62
AF-P15260-F1-model_v4	249	0	0	271	249
AF-P15812-F1-model_v4	118	32	0	111	88
AF-P15813-F1-model_v4	62	0	0	62	31
AF-P15863-F1-model_v4	407	0	0	406	404
AF-P15927-F1-model_v4	76	22	0	72	45
AF-P16471-F1-model_v4	368	6	0	378	357
AF-P19235-F1-model_v4	257	32	0	257	278
AF-P19256-F1-model_v4	72	0	0	68	35
AF-P20036-F1-model_v4	82	0	0	75	55
AF-P20138-F1-model_v4	148	20	0	145	94
AF-P20248-F1-model_v4	180	25	0	170	177
AF-P21754-F1-model_v4	144	8	0	136	104
AF-P22830-F1-model_v4	66	52	0	63	68
AF-P23759-F1-model_v4	348	0	0	309	260
AF-P24071-F1-model_v4	88	0	0	82	57
AF-P24347-F1-model_v4	131	2	0	112	85
AF-P24394-F1-model_v4	596	59	0	596	555
AF-P24864-F1-model_v4	137	21	0	124	126
AF-P26439-F1-model_v4	1	0	0	175	2
AF-P26951-F1-model_v4	104	0	0	86	68
AF-P27930-F1-model_v4	83	0	0	59	53
AF-P28069-F1-model_v4	141	0	0	153	136
AF-P29016-F1-model_v4	58	0	0	59	23
AF-P29017-F1-model_v4	60	0	0	59	23
AF-P30291-F1-model_v4	350	0	0	357	296
AF-P30419-F1-model_v4	104	0	0	103	111
AF-P30511-F1-model_v4	69	0	0	70	23
AF-P31512-F1-model_v4	61	0	0	54	53
AF-P31995-F1-model_v4	152	0	0	133	103
AF-P32121-F1-model_v4	63	0	0	55	34
AF-P33681-F1-model_v4	88	7	0	64	33
AF-P38484-F1-model_v4	83	10	0	101	122
AF-P39059-F1-model_v4	968	7	0	1017	959
AF-P40425-F1-model_v4	200	9	0	188	165
AF-P43366-F1-model_v4	138	11	0	136	137
AF-P43626-F1-model_v4	146	0	0	149	103
AF-P43627-F1-model_v4	147	0	0	149	113
AF-P43628-F1-model_v4	140	0	0	142	101
AF-P43629-F1-model_v4	151	10	0	165	99
AF-P43630-F1-model_v4	161	0	0	172	115
AF-P43631-F1-model_v4	103	0	0	105	54
AF-P43632-F1-model_v4	104	0	0	105	64
AF-P48448-F1-model_v4	0	13	0	64	10
AF-P48551-F1-model_v4	316	132	0	318	285
AF-P48556-F1-model_v4	90	0	0	104	50
AF-P49335-F1-model_v4	216	2	0	221	201
AF-P49354-F1-model_v4	56	0	0	62	29
AF-P49407-F1-model_v4	62	0	0	68	43
AF-P49788-F1-model_v4	74	0	0	86	74
AF-P49842-F1-model_v4	144	67	0	143	135
AF-P54274-F1-model_v4	184	98	0	163	165
AF-P55771-F1-model_v4	206	0	0	212	201
AF-P55899-F1-model_v4	100	0	0	91	80
AF-P56202-F1-model_v4	51	4	0	71	46
AF-P56545-F1-model_v4	102	6	0	111	115
AF-P57087-F1-model_v4	92	11	0	63	78
AF-P78310-F1-model_v4	151	27	0	115	115
AF-P78396-F1-model_v4	213	18	0	208	210
AF-P78424-F1-model_v4	533	35	0	549	516
AF-P79483-F1-model_v4	66	0	0	67	41
AF-Q00403-F1-model_v4	77	0	0	106	26
AF-Q01113-F1-model_v4	310	0	0	306	241
AF-Q01201-F1-model_v4	301	0	0	283	274
AF-Q01851-F1-model_v4	258	0	0	274	264
AF-Q02548-F1-model_v4	263	0	0	262	176
AF-Q02962-F1-model_v4	287	0	0	289	267
AF-Q04206-F1-model_v4	255	0	0	253	251
AF-Q04864-F1-model_v4	342	0	0	328	329
AF-Q06710-F1-model_v4	320	0	0	322	285
AF-Q08334-F1-model_v4	107	0	0	96	105
AF-Q12834-F1-model_v4	192	0	0	163	75
AF-Q12837-F1-model_v4	267	0	0	264	249
AF-Q12968-F1-model_v4	785	0	0	780	755
AF-Q13156-F1-model_v4	63	5	0	61	46
AF-Q13291-F1-model_v4	137	0	0	120	91
AF-Q13363-F1-model_v4	103	63	0	107	90
AF-Q13469-F1-model_v4	643	0	0	635	625
AF-Q13477-F1-model_v4	182	70	0	178	162
AF-Q13651-F1-model_v4	350	4	0	354	333
AF-Q13867-F1-model_v4	35	0	0	55	5
AF-Q14002-F1-model_v4	65	11	0	59	40
AF-Q14626-F1-model_v4	132	39	0	137	92
AF-Q14627-F1-model_v4	76	0	0	74	42
AF-Q14684-F1-model_v4	494	18	0	494	468
AF-Q14773-F1-model_v4	78	0	0	83	31
AF-Q14863-F1-model_v4	141	1	0	146	151
AF-Q14934-F1-model_v4	611	0	0	608	597
AF-Q14953-F1-model_v4	105	0	0	105	59
AF-Q14954-F1-model_v4	105	0	0	103	64
AF-Q14CZ8-F1-model_v4	182	1	0	183	191
AF-Q15223-F1-model_v4	209	4	0	207	167
AF-Q15319-F1-model_v4	200	5	0	193	180
AF-Q15554-F1-model_v4	292	40	0	250	272
AF-Q16586-F1-model_v4	154	7	0	111	77
AF-Q17RW2-F1-model_v4	1354	0	0	1339	1270
AF-Q29980-F1-model_v4	101	17	0	108	98
AF-Q29983-F1-model_v4	107	23	0	106	93
AF-Q2M2I8-F1-model_v4	653	82	0	645	601
AF-Q30154-F1-model_v4	80	0	0	67	41
AF-Q30201-F1-model_v4	73	0	0	72	38
AF-Q32P44-F1-model_v4	251	0	0	257	176
AF-Q3B8N2-F1-model_v4	70	15	0	70	61
AF-Q3KPI0-F1-model_v4	93	1	0	74	58
AF-Q3ZCU0-F1-model_v4	134	0	0	133	109
AF-Q496M5-F1-model_v4	122	2	0	102	96
AF-Q49AM3-F1-model_v4	303	35	0	342	159
AF-Q53EL6-F1-model_v4	175	10	0	171	109
AF-Q53SF7-F1-model_v4	955	0	0	969	933
AF-Q5DX21-F1-model_v4	217	0	0	198	136
AF-Q5JPI3-F1-model_v4	81	30	0	73	64
AF-Q5QP82-F1-model_v4	193	8	0	205	100
AF-Q5SQ64-F1-model_v4	98	0	0	83	42
AF-Q5T8I9-F1-model_v4	57	0	0	60	45
AF-Q5VUD6-F1-model_v4	88	0	0	76	23
AF-Q659C4-F1-model_v4	664	43	0	670	579
AF-Q6DKI2-F1-model_v4	68	9	0	70	76
AF-Q6DN72-F1-model_v4	155	31	0	153	119
AF-Q6IB77-F1-model_v4	0	0	0	60	6
AF-Q6ISB3-F1-model_v4	337	26	0	320	295
AF-Q6NW34-F1-model_v4	255	20	0	265	137
AF-Q6PCB8-F1-model_v4	113	0	0	89	72
AF-Q6PI77-F1-model_v4	289	4	0	298	192
AF-Q6PKG0-F1-model_v4	845	15	0	853	831
AF-Q6UX52-F1-model_v4	74	5	0	77	60
AF-Q6UXL0-F1-model_v4	87	0	0	99	86
AF-Q6Y288-F1-model_v4	54	0	0	64	53
AF-Q6ZMC9-F1-model_v4	116	0	0	111	88
AF-Q6ZNG9-F1-model_v4	159	0	0	150	132
AF-Q6ZU45-F1-model_v4	77	11	0	92	130
AF-Q70EK8-F1-model_v4	726	311	0	727	685
AF-Q7Z353-F1-model_v4	565	83	0	495	446
AF-Q7Z3B1-F1-model_v4	83	0	0	81	54
AF-Q7Z6M3-F1-model_v4	136	1	0	153	103
AF-Q7Z6R9-F1-model_v4	244	0	0	241	247
AF-Q86T03-F1-model_v4	95	0	0	92	82
AF-Q86UW8-F1-model_v4	98	8	0	91	67
AF-Q86XK7-F1-model_v4	157	0	0	141	117
AF-Q86YD3-F1-model_v4	167	56	0	181	116
AF-Q86YT9-F1-model_v4	163	0	0	162	119
AF-Q8HWS3-F1-model_v4	471	50	0	505	548
AF-Q8IU57-F1-model_v4	320	0	0	308	305
AF-Q8IV13-F1-model_v4	181	19	0	173	160
AF-Q8IV48-F1-model_v4	63	0	0	60	60
AF-Q8IW70-F1-model_v4	273	0	0	278	321
AF-Q8IX15-F1-model_v4	393	82	0	348	345
AF-Q8IYA6-F1-model_v4	548	15	0	552	545
AF-Q8IYK4-F1-model_v4	53	19	0	79	101
AF-Q8IYS5-F1-model_v4	94	0	0	89	72
AF-Q8IYT2-F1-model_v4	59	0	0	80	60
AF-Q8IZL9-F1-model_v4	0	9	0	51	1
AF-Q8N187-F1-model_v4	489	57	0	487	476
AF-Q8N423-F1-model_v4	205	32	0	202	115
AF-Q8N4L2-F1-model_v4	73	0	0	71	72
AF-Q8N4U5-F1-model_v4	118	0	0	86	99
AF-Q8N5B7-F1-model_v4	89	0	0	54	32
AF-Q8N5I2-F1-model_v4	147	0	0	138	109
AF-Q8N6P7-F1-model_v4	366	0	0	337	340
AF-Q8N7X4-F1-model_v4	185	7	0	207	197
AF-Q8NBJ5-F1-model_v4	53	0	0	73	68
AF-Q8NCF5-F1-model_v4	262	0	0	267	225
AF-Q8NCJ5-F1-model_v4	103	2	0	110	32
AF-Q8NCT1-F1-model_v4	128	0	0	124	88
AF-Q8NDZ0-F1-model_v4	580	3	0	582	584
AF-Q8NHY0-F1-model_v4	144	3	0	112	131
AF-Q8TBH0-F1-model_v4	102	0	0	101	107
AF-Q8TCW7-F1-model_v4	107	0	0	120	50
AF-Q8TE04-F1-model_v4	233	0	0	231	235
AF-Q8TE85-F1-model_v4	308	0	0	354	271
AF-Q8WUE5-F1-model_v4	58	30	0	68	49
AF-Q8WUS8-F1-model_v4	44	6	0	53	18
AF-Q8WV60-F1-model_v4	73	22	0	74	30
AF-Q8WWK9-F1-model_v4	487	18	0	484	398
AF-Q8WWL7-F1-model_v4	1123	0	0	1129	1125
AF-Q92692-F1-model_v4	208	24	0	208	193
AF-Q95460-F1-model_v4	71	3	0	70	26
AF-Q969J5-F1-model_v4	23	0	0	55	15
AF-Q96A28-F1-model_v4	86	0	0	70	34
AF-Q96A70-F1-model_v4	38	9	0	64	15
AF-Q96AP7-F1-model_v4	156	4	0	143	145
AF-Q96B67-F1-model_v4	99	0	0	100	89
AF-Q96CM3-F1-model_v4	79	0	0	92	92
AF-Q96DU3-F1-model_v4	98	5	0	120	97
AF-Q96FC7-F1-model_v4	49	0	0	61	56
AF-Q96GX5-F1-model_v4	549	229	0	580	531
AF-Q96IQ7-F1-model_v4	100	0	0	88	72
AF-Q96LA6-F1-model_v4	149	15	0	149	99
AF-Q96M61-F1-model_v4	119	6	0	108	65
AF-Q96MG7-F1-model_v4	96	5	0	100	84
AF-Q96N21-F1-model_v4	278	0	0	280	135
AF-Q96PJ5-F1-model_v4	156	0	0	153	85
AF-Q96PL2-F1-model_v4	67	0	0	86	54
AF-Q96PL5-F1-model_v4	109	0	0	138	105
AF-Q96PV6-F1-model_v4	550	4	0	550	435
AF-Q99442-F1-model_v4	174	12	0	182	219
AF-Q99795-F1-model_v4	115	0	0	86	64
AF-Q9BQ51-F1-model_v4	73	0	0	81	29
AF-Q9BQ95-F1-model_v4	144	2	0	134	126
AF-Q9BQE5-F1-model_v4	97	0	0	199	94
AF-Q9BQI5-F1-model_v4	559	0	0	550	546
AF-Q9BQW3-F1-model_v4	268	3	0	251	227
AF-Q9BRK3-F1-model_v4	182	27	0	177	112
AF-Q9BU70-F1-model_v4	208	11	0	193	201
AF-Q9BVG9-F1-model_v4	104	6	0	85	112
AF-Q9BVS4-F1-model_v4	235	131	0	255	142
AF-Q9BVV2-F1-model_v4	32	26	0	52	53
AF-Q9BX67-F1-model_v4	78	14	0	68	67
AF-Q9BZ23-F1-model_v4	210	5	0	206	210
AF-Q9BZE9-F1-model_v4	222	2	0	207	193
AF-Q9BZW8-F1-model_v4	135	0	0	135	95
AF-Q9H211-F1-model_v4	258	6	0	216	176
AF-Q9H3M7-F1-model_v4	98	36	0	96	86
AF-Q9H3P2-F1-model_v4	277	2	0	242	248
AF-Q9H4L4-F1-model_v4	310	2	0	306	315
AF-Q9H6B4-F1-model_v4	138	2	0	126	90
AF-Q9H999-F1-model_v4	0	0	0	67	10
AF-Q9HA72-F1-model_v4	39	0	0	55	38
AF-Q9HAS0-F1-model_v4	72	9	0	74	69
AF-Q9HAV0-F1-model_v4	0	0	0	82	0
AF-Q9HAY2-F1-model_v4	80	7	0	70	57
AF-Q9HBE5-F1-model_v4	326	53	0	312	308
AF-Q9HC73-F1-model_v4	174	0	0	179	171
AF-Q9NNX6-F1-model_v4	90	0	0	257	39
AF-Q9NP92-F1-model_v4	73	0	0	59	69
AF-Q9NPF4-F1-model_v4	0	0	0	123	5
AF-Q9NPF5-F1-model_v4	178	0	0	177	257
AF-Q9NPI8-F1-model_v4	34	0	0	76	9
AF-Q9NQ25-F1-model_v4	91	2	0	101	85
AF-Q9NQS3-F1-model_v4	248	9	0	246	194
AF-Q9NRX5-F1-model_v4	129	11	0	94	103
AF-Q9NSI5-F1-model_v4	209	1	0	205	177
AF-Q9NVX2-F1-model_v4	15	0	0	95	0
AF-Q9NXH9-F1-model_v4	198	27	0	174	149
AF-Q9NYZ4-F1-model_v4	177	0	0	176	134
AF-Q9NZQ7-F1-model_v4	79	3	0	66	35
AF-Q9P0M6-F1-model_v4	90	33	0	69	72
AF-Q9P0V8-F1-model_v4	79	0	0	90	40
AF-Q9P1W8-F1-model_v4	76	0	0	69	52
AF-Q9UBM8-F1-model_v4	83	1	0	80	20
AF-Q9UBQ7-F1-model_v4	0	0	0	77	5
AF-Q9UGM5-F1-model_v4	86	64	0	77	92
AF-Q9UHF4-F1-model_v4	305	0	0	304	303
AF-Q9UHG0-F1-model_v4	292	98	0	290	256
AF-Q9UI46-F1-model_v4	318	0	0	254	259
AF-Q9UIB8-F1-model_v4	121	0	0	143	115
AF-Q9UJ55-F1-model_v4	1042	0	0	1049	1004
AF-Q9UJ70-F1-model_v4	0	0	0	201	0
AF-Q9UK58-F1-model_v4	257	47	0	258	286
AF-Q9UKI9-F1-model_v4	312	71	0	302	281
AF-Q9UMX1-F1-model_v4	113	0	0	109	39
AF-Q9UNF1-F1-model_v4	341	22	0	388	341
AF-Q9UQ53-F1-model_v4	123	0	0	145	30
AF-Q9Y279-F1-model_v4	183	0	0	183	119
AF-Q9Y2I8-F1-model_v4	184	0	0	172	34
AF-Q9Y336-F1-model_v4	142	0	0	150	123
AF-Q9Y5V3-F1-model_v4	502	69	0	549	515
AF-A0A0G2JLM5-F1-model_v4	108	0	0	108	63
AF-A2RUH7-F1-model_v4	49	0	0	52	24
AF-A4D0V7-F1-model_v4	228	19	0	270	141
AF-A5PLN9-F1-model_v4	8	0	0	51	37
AF-A6NFU0-F1-model_v4	80	0	0	56	43
AF-A6NKF1-F1-model_v4	71	56	0	62	69
AF-A6NMB1-F1-model_v4	71	0	0	79	11
AF-A6NNM8-F1-model_v4	384	2	0	406	440
AF-A6PVC2-F1-model_v4	364	2	0	364	362
AF-A8MTB9-F1-model_v4	96	0	0	95	49
AF-A8MW99-F1-model_v4	94	23	0	109	60
AF-A9QM74-F1-model_v4	98	1	0	89	26
AF-O00189-F1-model_v4	64	10	0	63	0
AF-O00241-F1-model_v4	85	0	0	79	33
AF-O00505-F1-model_v4	104	31	0	96	1
AF-O14994-F1-model_v4	275	9	0	269	275
AF-O15321-F1-model_v4	71	0	0	54	158
AF-O43172-F1-model_v4	112	0	0	108	73
AF-O43272-F1-model_v4	58	5	0	70	66
AF-O43316-F1-model_v4	163	0	0	156	135
AF-O43865-F1-model_v4	104	18	0	87	80
AF-O60551-F1-model_v4	114	0	0	106	112
AF-O60716-F1-model_v4	538	45	0	512	241
AF-O60832-F1-model_v4	145	33	0	134	154
AF-O75019-F1-model_v4	97	0	0	92	15
AF-O75354-F1-model_v4	95	0	0	90	74
AF-O75462-F1-model_v4	122	0	0	107	67
AF-O75874-F1-model_v4	0	0	0	204	9
AF-O95876-F1-model_v4	147	13	0	179	126
AF-P00367-F1-model_v4	66	2	0	58	50
AF-P01042-F1-model_v4	289	26	0	310	289
AF-P01730-F1-model_v4	95	0	0	93	48
AF-P01860-F1-model_v4	67	2	0	64	12
AF-P01880-F1-model_v4	60	26	0	78	25
AF-P04083-F1-model_v4	0	0	0	73	6
AF-P06400-F1-model_v4	288	8	0	302	263
AF-P08887-F1-model_v4	180	53	0	172	138
AF-P0CG47-F1-model_v4	0	0	0	75	9
AF-P11926-F1-model_v4	38	0	0	57	46
AF-P12429-F1-model_v4	0	0	0	73	8
AF-P13688-F1-model_v4	144	0	0	141	106
AF-P15104-F1-model_v4	0	0	0	69	13
AF-P16278-F1-model_v4	76	0	0	75	62
AF-P16383-F1-model_v4	274	8	0	304	221
AF-P16520-F1-model_v4	0	0	0	112	5
AF-P16930-F1-model_v4	0	1	0	131	0
AF-P17342-F1-model_v4	128	5	0	103	61
AF-P18627-F1-model_v4	152	0	0	149	115
AF-P20073-F1-model_v4	187	0	0	173	165
AF-P23760-F1-model_v4	284	27	0	290	244
AF-P24386-F1-model_v4	159	103	0	152	54
AF-P25940-F1-model_v4	1336	0	0	1315	1305
AF-P26367-F1-model_v4	225	31	0	222	192
AF-P26374-F1-model_v4	158	94	0	157	91
AF-P26992-F1-model_v4	97	0	0	92	77
AF-P27338-F1-model_v4	0	0	0	72	5
AF-P28347-F1-model_v4	110	0	0	116	111
AF-P31997-F1-model_v4	65	0	0	58	39
AF-P32942-F1-model_v4	96	0	0	81	22
AF-P34925-F1-model_v4	175	0	0	172	108
AF-P35613-F1-model_v4	84	13	0	54	65
AF-P40199-F1-model_v4	61	0	0	54	44
AF-P40200-F1-model_v4	231	0	0	278	175
AF-P40238-F1-model_v4	178	46	0	202	180
AF-P40967-F1-model_v4	296	0	0	288	261
AF-P48378-F1-model_v4	298	59	0	307	264
AF-P48444-F1-model_v4	116	7	0	101	81
AF-P49189-F1-model_v4	0	0	0	329	5
AF-P49448-F1-model_v4	66	1	0	58	50
AF-P49848-F1-model_v4	323	55	0	265	147
AF-P50995-F1-model_v4	195	0	0	189	170
AF-P51649-F1-model_v4	58	34	0	52	50
AF-P51956-F1-model_v4	197	90	0	233	178
AF-P52292-F1-model_v4	123	3	0	104	0
AF-P53677-F1-model_v4	0	0	0	150	5
AF-P59901-F1-model_v4	106	0	0	82	54
AF-P60709-F1-model_v4	0	0	0	63	5
AF-P60852-F1-model_v4	251	0	0	209	155
AF-P63261-F1-model_v4	0	1	0	62	5
AF-P63267-F1-model_v4	0	2	0	70	6
AF-P78324-F1-model_v4	188	0	0	185	134
AF-P78362-F1-model_v4	310	6	0	254	250
AF-P78524-F1-model_v4	677	4	0	683	687
AF-P78552-F1-model_v4	107	0	0	105	77
AF-P81274-F1-model_v4	327	13	0	336	149
AF-Q00973-F1-model_v4	98	6	0	69	80
AF-Q08ET2-F1-model_v4	75	0	0	52	26
AF-Q12980-F1-model_v4	117	8	0	158	129
AF-Q13033-F1-model_v4	405	0	0	485	287
AF-Q13098-F1-model_v4	89	13	0	68	16
AF-Q13203-F1-model_v4	68	0	0	66	57
AF-Q13362-F1-model_v4	131	0	0	101	55
AF-Q13409-F1-model_v4	263	0	0	229	128
AF-Q13449-F1-model_v4	42	0	0	64	53
AF-Q13554-F1-model_v4	218	0	0	237	191
AF-Q13572-F1-model_v4	87	16	0	86	79
AF-Q14534-F1-model_v4	123	0	0	121	44
AF-Q14671-F1-model_v4	842	16	0	841	746
AF-Q14679-F1-model_v4	712	0	0	699	770
AF-Q14943-F1-model_v4	90	8	0	99	52
AF-Q14956-F1-model_v4	168	0	0	165	202
AF-Q14982-F1-model_v4	73	4	0	65	20
AF-Q15109-F1-model_v4	103	6	0	102	59
AF-Q15166-F1-model_v4	0	0	0	145	15
AF-Q15198-F1-model_v4	66	0	0	63	60
AF-Q15361-F1-model_v4	531	20	0	536	551
AF-Q15561-F1-model_v4	120	0	0	141	135
AF-Q15562-F1-model_v4	135	0	0	171	137
AF-Q15762-F1-model_v4	84	2	0	112	61
AF-Q16473-F1-model_v4	57	0	0	68	41
AF-Q17RP2-F1-model_v4	35	5	0	101	56
AF-Q2MV58-F1-model_v4	154	0	0	129	338
AF-Q460N3-F1-model_v4	108	0	0	119	70
AF-Q4G0U5-F1-model_v4	537	0	0	621	410
AF-Q4VC12-F1-model_v4	44	0	0	52	45
AF-Q4W5G0-F1-model_v4	99	0	0	101	80
AF-Q53T94-F1-model_v4	179	15	0	160	180
AF-Q5H9R7-F1-model_v4	432	10	0	405	168
AF-Q5JVF3-F1-model_v4	0	0	0	220	4
AF-Q5SSJ5-F1-model_v4	295	21	0	289	263
AF-Q5TDP6-F1-model_v4	67	0	0	127	74
AF-Q5VSL9-F1-model_v4	168	30	0	199	132
AF-Q5VTH9-F1-model_v4	488	0	0	423	373
AF-Q5VWK5-F1-model_v4	310	0	0	335	274
AF-Q66K64-F1-model_v4	177	18	0	168	151
AF-Q68D51-F1-model_v4	469	0	0	485	498
AF-Q68DH5-F1-model_v4	136	18	0	133	170
AF-Q6NT04-F1-model_v4	87	0	0	186	79
AF-Q6NUM9-F1-model_v4	46	3	0	206	45
AF-Q6NUS6-F1-model_v4	187	0	0	218	323
AF-Q6P3S1-F1-model_v4	334	128	0	371	320
AF-Q6PI73-F1-model_v4	86	0	0	53	16
AF-Q6PIY5-F1-model_v4	53	0	0	54	15
AF-Q6UWF7-F1-model_v4	81	0	0	62	60
AF-Q6UWU2-F1-model_v4	48	0	0	66	25
AF-Q6UX41-F1-model_v4	53	10	0	79	40
AF-Q6ZVW7-F1-model_v4	43	40	0	51	38
AF-Q70CQ3-F1-model_v4	155	7	0	193	42
AF-Q70JA7-F1-model_v4	225	0	0	204	178
AF-Q7L1V2-F1-model_v4	124	0	0	127	132
AF-Q7L4P6-F1-model_v4	154	110	0	145	153
AF-Q7L592-F1-model_v4	70	5	0	52	31
AF-Q7RTM1-F1-model_v4	143	33	0	157	152
AF-Q7RTS5-F1-model_v4	137	3	0	147	56
AF-Q86UB9-F1-model_v4	37	11	0	115	70
AF-Q86V20-F1-model_v4	441	10	0	458	415
AF-Q86VX9-F1-model_v4	238	3	0	229	242
AF-Q86Y33-F1-model_v4	216	6	0	207	130
AF-Q8IV35-F1-model_v4	221	79	0	224	87
AF-Q8IV53-F1-model_v4	396	103	0	431	421
AF-Q8IW41-F1-model_v4	16	0	0	101	25
AF-Q8IXN7-F1-model_v4	87	1	0	86	81
AF-Q8IZ73-F1-model_v4	182	22	0	181	211
AF-Q8N126-F1-model_v4	110	0	0	105	88
AF-Q8N149-F1-model_v4	89	0	0	55	23
AF-Q8N3G9-F1-model_v4	128	0	0	108	95
AF-Q8N3J6-F1-model_v4	143	0	0	140	75
AF-Q8N3Y3-F1-model_v4	93	16	0	92	86
AF-Q8N414-F1-model_v4	95	0	0	112	136
AF-Q8N441-F1-model_v4	200	29	0	195	164
AF-Q8N4L1-F1-model_v4	168	27	0	167	218
AF-Q8N568-F1-model_v4	272	34	0	323	186
AF-Q8N5D0-F1-model_v4	160	3	0	130	47
AF-Q8N635-F1-model_v4	0	0	0	70	2
AF-Q8N6G5-F1-model_v4	135	0	0	126	47
AF-Q8N743-F1-model_v4	111	0	0	108	85
AF-Q8N8Y2-F1-model_v4	0	0	0	51	5
AF-Q8N9V7-F1-model_v4	1087	0	0	1096	957
AF-Q8NA31-F1-model_v4	231	81	0	353	147
AF-Q8NBF6-F1-model_v4	207	99	0	222	208
AF-Q8NC56-F1-model_v4	206	0	0	168	140
AF-Q8NFG4-F1-model_v4	166	0	0	136	159
AF-Q8NFZ8-F1-model_v4	101	0	0	96	53
AF-Q8NHL6-F1-model_v4	255	14	0	252	200
AF-Q8TBZ2-F1-model_v4	566	13	0	465	552
AF-Q8TC94-F1-model_v4	49	9	0	58	46
AF-Q8TD91-F1-model_v4	288	81	0	504	263
AF-Q8TDX6-F1-model_v4	133	0	0	114	57
AF-Q8TEH3-F1-model_v4	585	16	0	600	589
AF-Q8WTR4-F1-model_v4	84	8	0	93	50
AF-Q8WTW4-F1-model_v4	0	0	0	78	5
AF-Q8WUA4-F1-model_v4	345	0	0	329	286
AF-Q8WVM8-F1-model_v4	74	0	0	90	37
AF-Q8WVR3-F1-model_v4	121	0	0	170	165
AF-Q8WVV5-F1-model_v4	133	0	0	90	38
AF-Q92630-F1-model_v4	216	0	0	213	161
AF-Q92777-F1-model_v4	275	29	0	272	272
AF-Q96CU9-F1-model_v4	63	0	0	55	31
AF-Q96DC7-F1-model_v4	61	0	0	51	15
AF-Q96DL1-F1-model_v4	90	0	0	68	70
AF-Q96E52-F1-model_v4	180	0	0	173	184
AF-Q96EB6-F1-model_v4	384	0	0	368	357
AF-Q96FB5-F1-model_v4	0	0	0	54	35
AF-Q96GJ1-F1-model_v4	78	0	0	89	40
AF-Q96HN2-F1-model_v4	185	19	0	168	161
AF-Q96ID5-F1-model_v4	134	0	0	153	67
AF-Q96K12-F1-model_v4	0	0	0	153	0
AF-Q96LT7-F1-model_v4	0	0	0	56	56
AF-Q96MH7-F1-model_v4	194	12	0	225	228
AF-Q96N46-F1-model_v4	334	6	0	350	285
AF-Q96NY8-F1-model_v4	153	57	0	191	100
AF-Q96PY6-F1-model_v4	863	144	0	1000	630
AF-Q96RK4-F1-model_v4	116	0	0	112	10
AF-Q96RQ9-F1-model_v4	92	18	0	88	72
AF-Q96RY5-F1-model_v4	994	35	0	992	989
AF-Q96S59-F1-model_v4	298	1	0	280	319
AF-Q99558-F1-model_v4	522	0	0	525	477
AF-Q99594-F1-model_v4	113	0	0	143	110
AF-Q99759-F1-model_v4	276	25	0	281	178
AF-Q9BQC3-F1-model_v4	92	0	0	94	74
AF-Q9BR11-F1-model_v4	86	1	0	137	140
AF-Q9BR26-F1-model_v4	138	0	0	161	156
AF-Q9BU23-F1-model_v4	154	0	0	88	89
AF-Q9BWV7-F1-model_v4	217	0	0	210	212
AF-Q9BX59-F1-model_v4	111	0	0	95	83
AF-Q9BY67-F1-model_v4	155	0	0	147	97
AF-Q9BYX7-F1-model_v4	0	2	0	53	5
AF-Q9BZG8-F1-model_v4	81	0	0	77	68
AF-Q9GZN1-F1-model_v4	0	0	0	79	1
AF-Q9GZS0-F1-model_v4	249	10	0	214	130
AF-Q9H171-F1-model_v4	225	3	0	284	199
AF-Q9H306-F1-model_v4	67	0	0	91	18
AF-Q9H3C7-F1-model_v4	322	0	0	319	303
AF-Q9H4W6-F1-model_v4	269	106	0	248	216
AF-Q9H579-F1-model_v4	88	22	0	99	28
AF-Q9H6A0-F1-model_v4	53	0	0	58	61
AF-Q9H6R7-F1-model_v4	289	79	0	286	221
AF-Q9H6U6-F1-model_v4	432	2	0	447	358
AF-Q9H7H0-F1-model_v4	47	1	0	57	56
AF-Q9H7L2-F1-model_v4	53	0	0	79	17
AF-Q9HAW0-F1-model_v4	105	44	0	113	100
AF-Q9HBG7-F1-model_v4	272	0	0	273	220
AF-Q9HBH5-F1-model_v4	0	0	0	55	21
AF-Q9HCG8-F1-model_v4	456	118	0	426	145
AF-Q9HCI5-F1-model_v4	517	21	0	571	477
AF-Q9NPH2-F1-model_v4	45	0	0	51	48
AF-Q9NRH2-F1-model_v4	429	48	0	455	410
AF-Q9NUJ3-F1-model_v4	92	2	0	82	79
AF-Q9NVN3-F1-model_v4	0	0	0	64	25
AF-Q9NW82-F1-model_v4	319	9	0	287	214
AF-Q9NWM0-F1-model_v4	64	12	0	62	43
AF-Q9NYP3-F1-model_v4	216	53	0	202	251
AF-Q9P121-F1-model_v4	66	0	0	64	54
AF-Q9P215-F1-model_v4	246	4	0	208	119
AF-Q9UH62-F1-model_v4	114	0	0	115	45
AF-Q9UH73-F1-model_v4	260	89	0	243	221
AF-Q9UI12-F1-model_v4	50	0	0	57	8
AF-Q9UJW0-F1-model_v4	124	0	0	54	187
AF-Q9ULE3-F1-model_v4	586	0	0	570	559
AF-Q9ULI2-F1-model_v4	84	38	0	82	51
AF-Q9ULQ0-F1-model_v4	212	31	0	199	173
AF-Q9UM21-F1-model_v4	0	0	0	101	10
AF-Q9UM44-F1-model_v4	109	20	0	110	69
AF-Q9UPW6-F1-model_v4	333	30	0	330	245
AF-Q9UQB3-F1-model_v4	791	5	0	793	295
AF-Q9Y222-F1-model_v4	471	57	0	475	510
AF-Q9Y2T2-F1-model_v4	0	2	0	117	5
AF-Q9Y2U5-F1-model_v4	270	58	0	274	220
AF-Q9Y5L3-F1-model_v4	76	0	0	82	15
AF-Q9Y614-F1-model_v4	50	25	0	57	36
AF-Q9Y615-F1-model_v4	71	67	0	75	65
AF-Q9Y639-F1-model_v4	101	0	0	60	73
AF-Q9Y6J9-F1-model_v4	278	41	0	250	127
AF-A2VDJ0-F1-model_v4	904	0	0	989	814
AF-A4QPH2-F1-model_v4	54	2	0	78	29
AF-A6NGR9-F1-model_v4	168	21	0	197	60
AF-C9JQI7-F1-model_v4	202	14	0	206	72
AF-O00418-F1-model_v4	235	0	0	233	225
AF-O00478-F1-model_v4	96	0	0	179	69
AF-O00481-F1-model_v4	26	0	0	96	18
AF-O14879-F1-model_v4	70	0	0	144	15
AF-O15075-F1-model_v4	238	46	0	260	200
AF-O15287-F1-model_v4	50	11	0	78	27
AF-O15389-F1-model_v4	144	0	0	144	61
AF-O43683-F1-model_v4	606	232	0	594	400
AF-O60303-F1-model_v4	958	0	0	970	816
AF-O60502-F1-model_v4	272	2	0	254	241
AF-O60732-F1-model_v4	596	0	0	740	527
AF-O75023-F1-model_v4	196	43	0	194	75
AF-O75582-F1-model_v4	97	0	0	267	67
AF-P05362-F1-model_v4	70	0	0	63	57
AF-P08473-F1-model_v4	73	0	0	59	30
AF-P08758-F1-model_v4	0	2	0	108	10
AF-P0CW18-F1-model_v4	182	0	0	154	128
AF-P0DPD6-F1-model_v4	160	0	0	124	101
AF-P17181-F1-model_v4	126	0	0	150	102
AF-P17600-F1-model_v4	385	0	0	396	390
AF-P22735-F1-model_v4	133	0	0	129	107
AF-P23109-F1-model_v4	130	0	0	123	145
AF-P23229-F1-model_v4	172	0	0	191	116
AF-P26006-F1-model_v4	145	0	0	137	108
AF-P27694-F1-model_v4	66	5	0	75	31
AF-P30566-F1-model_v4	35	11	0	62	19
AF-P32927-F1-model_v4	463	0	0	469	457
AF-P35557-F1-model_v4	12	8	0	153	5
AF-P39023-F1-model_v4	0	0	0	162	18
AF-P41002-F1-model_v4	277	9	0	268	251
AF-P42701-F1-model_v4	144	0	0	147	17
AF-P49961-F1-model_v4	0	0	0	129	5
AF-P53350-F1-model_v4	83	1	0	102	73
AF-P53708-F1-model_v4	145	0	0	133	98
AF-P54578-F1-model_v4	64	19	0	63	14
AF-P61160-F1-model_v4	0	0	0	137	9
AF-Q00889-F1-model_v4	54	0	0	61	30
AF-Q01432-F1-model_v4	141	0	0	97	132
AF-Q01826-F1-model_v4	355	12	0	359	273
AF-Q08345-F1-model_v4	269	0	0	268	180
AF-Q08999-F1-model_v4	449	7	0	504	434
AF-Q12851-F1-model_v4	179	0	0	196	150
AF-Q13163-F1-model_v4	65	0	0	74	30
AF-Q13410-F1-model_v4	77	0	0	121	81
AF-Q13555-F1-model_v4	109	32	0	126	110
AF-Q13557-F1-model_v4	61	17	0	70	44
AF-Q13564-F1-model_v4	0	0	0	248	5
AF-Q13683-F1-model_v4	231	0	0	234	131
AF-Q13797-F1-model_v4	104	0	0	100	51
AF-Q14159-F1-model_v4	420	22	0	408	350
AF-Q14181-F1-model_v4	104	40	0	80	60
AF-Q14296-F1-model_v4	99	5	0	132	29
AF-Q15349-F1-model_v4	81	0	0	132	25
AF-Q16557-F1-model_v4	47	0	0	51	20
AF-Q16832-F1-model_v4	203	22	0	220	135
AF-Q2T9J0-F1-model_v4	53	0	0	66	26
AF-Q5C9Z4-F1-model_v4	388	24	0	372	210
AF-Q5MY95-F1-model_v4	0	0	0	51	30
AF-Q5SRH9-F1-model_v4	83	27	0	71	28
AF-Q5T2E6-F1-model_v4	121	20	0	84	94
AF-Q5T5C0-F1-model_v4	398	34	0	312	246
AF-Q5T5X7-F1-model_v4	369	105	0	346	383
AF-Q5TEA6-F1-model_v4	65	0	0	151	10
AF-Q5VV42-F1-model_v4	123	1	0	119	99
AF-Q5W041-F1-model_v4	132	0	0	136	77
AF-Q5W0V3-F1-model_v4	145	0	0	160	100
AF-Q5W5X9-F1-model_v4	77	0	0	74	7
AF-Q5ZPR3-F1-model_v4	104	0	0	91	64
AF-Q658Y4-F1-model_v4	158	25	0	162	173
AF-Q68CP4-F1-model_v4	166	0	0	134	95
AF-Q6NSI4-F1-model_v4	155	0	0	187	170
AF-Q6NXR4-F1-model_v4	43	0	0	64	23
AF-Q6P2E9-F1-model_v4	765	9	0	846	508
AF-Q6SJ93-F1-model_v4	224	0	0	299	169
AF-Q6UXG8-F1-model_v4	85	0	0	95	45
AF-Q6UY09-F1-model_v4	227	8	0	212	81
AF-Q70EL4-F1-model_v4	593	0	0	584	513
AF-Q7KYR7-F1-model_v4	63	0	0	102	22
AF-Q7RTS6-F1-model_v4	129	23	0	115	107
AF-Q7Z7G0-F1-model_v4	628	0	0	712	605
AF-Q86U38-F1-model_v4	96	0	0	91	16
AF-Q86V87-F1-model_v4	156	0	0	148	98
AF-Q86WZ0-F1-model_v4	550	110	0	587	156
AF-Q86X52-F1-model_v4	154	0	0	130	85
AF-Q86Z14-F1-model_v4	182	0	0	130	44
AF-Q8IVH8-F1-model_v4	269	25	0	294	200
AF-Q8IWA0-F1-model_v4	160	2	0	171	75
AF-Q8IWF2-F1-model_v4	91	7	0	92	114
AF-Q8IWF6-F1-model_v4	57	6	0	73	120
AF-Q8IWG1-F1-model_v4	303	13	0	326	176
AF-Q8IZ52-F1-model_v4	135	0	0	107	95
AF-Q8IZE3-F1-model_v4	338	0	0	323	242
AF-Q8N0Z9-F1-model_v4	157	0	0	135	105
AF-Q8N4C8-F1-model_v4	697	26	0	739	667
AF-Q8N584-F1-model_v4	69	8	0	63	25
AF-Q8N841-F1-model_v4	410	0	0	414	415
AF-Q8NBH2-F1-model_v4	130	9	0	123	121
AF-Q8NDZ6-F1-model_v4	85	0	0	58	82
AF-Q8NE28-F1-model_v4	57	0	0	71	40
AF-Q8NEG7-F1-model_v4	70	0	0	53	80
AF-Q8NHP8-F1-model_v4	59	0	0	54	55
AF-Q8TAM2-F1-model_v4	126	0	0	63	16
AF-Q8TB73-F1-model_v4	111	0	0	121	33
AF-Q8TD19-F1-model_v4	290	65	0	327	234
AF-Q8TD90-F1-model_v4	87	0	0	105	83
AF-Q8TF05-F1-model_v4	332	193	0	345	155
AF-Q8TF40-F1-model_v4	717	16	0	718	708
AF-Q8WVT3-F1-model_v4	306	3	0	299	210
AF-Q92902-F1-model_v4	99	10	0	120	110
AF-Q92918-F1-model_v4	219	0	0	284	223
AF-Q969Y0-F1-model_v4	61	0	0	52	74
AF-Q969Z0-F1-model_v4	75	0	0	69	31
AF-Q96KR4-F1-model_v4	109	0	0	112	150
AF-Q96KV6-F1-model_v4	141	32	0	201	116
AF-Q96LA5-F1-model_v4	130	0	0	137	113
AF-Q96LW4-F1-model_v4	170	0	0	206	170
AF-Q96PB1-F1-model_v4	81	5	0	60	22
AF-Q96PQ1-F1-model_v4	151	2	0	152	45
AF-Q96PZ2-F1-model_v4	115	0	0	128	96
AF-Q96SZ6-F1-model_v4	94	0	0	99	86
AF-Q9BVA0-F1-model_v4	179	25	0	147	100
AF-Q9BZZ5-F1-model_v4	96	0	0	89	24
AF-Q9H8Y1-F1-model_v4	271	7	0	344	177
AF-Q9H981-F1-model_v4	136	7	0	102	30
AF-Q9H9T3-F1-model_v4	0	0	0	96	12
AF-Q9HBB8-F1-model_v4	419	14	0	418	365
AF-Q9HC96-F1-model_v4	67	0	0	106	37
AF-Q9HCI6-F1-model_v4	130	0	0	190	213
AF-Q9NP80-F1-model_v4	370	16	0	354	272
AF-Q9NQZ7-F1-model_v4	169	0	0	147	54
AF-Q9NR71-F1-model_v4	101	0	0	98	55
AF-Q9NYY3-F1-model_v4	178	0	0	170	170
AF-Q9NYY8-F1-model_v4	165	10	0	181	60
AF-Q9NZJ5-F1-model_v4	552	0	0	616	451
AF-Q9P278-F1-model_v4	618	0	0	666	676
AF-Q9P2E5-F1-model_v4	168	0	0	124	91
AF-Q9UBF8-F1-model_v4	320	68	0	305	241
AF-Q9UBX1-F1-model_v4	81	0	0	92	80
AF-Q9UEF7-F1-model_v4	102	0	0	101	37
AF-Q9UHJ6-F1-model_v4	0	0	0	171	3
AF-Q9Y227-F1-model_v4	154	0	0	126	111
AF-Q9Y4R7-F1-model_v4	327	31	0	338	339
AF-Q9Y5G3-F1-model_v4	289	0	0	290	232
AF-Q9Y5Z7-F1-model_v4	224	0	0	246	227
AF-O00255-F1-model_v4	135	0	0	128	75
AF-O00444-F1-model_v4	400	239	0	407	405
AF-O43264-F1-model_v4	88	0	0	148	0
AF-O43299-F1-model_v4	71	0	0	83	2
AF-O60341-F1-model_v4	196	0	0	182	187
AF-O60566-F1-model_v4	520	22	0	484	340
AF-O75083-F1-model_v4	0	0	0	297	11
AF-O75676-F1-model_v4	105	0	0	233	77
AF-O75808-F1-model_v4	384	0	0	474	342
AF-O75843-F1-model_v4	81	19	0	76	5
AF-O94826-F1-model_v4	136	0	0	127	60
AF-O94985-F1-model_v4	235	0	0	248	166
AF-O95461-F1-model_v4	160	0	0	129	101
AF-O95672-F1-model_v4	108	0	0	108	70
AF-O95819-F1-model_v4	614	83	0	646	450
AF-P01833-F1-model_v4	219	73	0	216	54
AF-P11362-F1-model_v4	233	18	0	248	147
AF-P13612-F1-model_v4	92	0	0	110	72
AF-P17405-F1-model_v4	90	0	0	104	71
AF-P21802-F1-model_v4	237	7	0	248	116
AF-P21980-F1-model_v4	0	0	0	125	12
AF-P22455-F1-model_v4	241	20	0	241	122
AF-P22607-F1-model_v4	210	0	0	237	116
AF-P23276-F1-model_v4	81	0	0	58	77
AF-P32926-F1-model_v4	454	4	0	452	334
AF-P40189-F1-model_v4	307	7	0	308	283
AF-P43121-F1-model_v4	158	27	0	164	36
AF-P48637-F1-model_v4	0	0	0	93	5
AF-P49221-F1-model_v4	0	0	0	260	20
AF-P50895-F1-model_v4	116	0	0	115	25
AF-P51812-F1-model_v4	84	1	0	143	50
AF-P78344-F1-model_v4	291	13	0	321	127
AF-P80108-F1-model_v4	21	0	0	90	95
AF-Q01433-F1-model_v4	261	0	0	225	224
AF-Q02846-F1-model_v4	129	0	0	128	113
AF-Q05996-F1-model_v4	150	0	0	202	155
AF-Q0P6H9-F1-model_v4	69	0	0	54	28
AF-Q12866-F1-model_v4	315	6	0	306	184
AF-Q13740-F1-model_v4	104	0	0	106	35
AF-Q14C87-F1-model_v4	423	0	0	418	374
AF-Q14CZ7-F1-model_v4	106	0	0	105	47
AF-Q15418-F1-model_v4	77	11	0	137	35
AF-Q495T6-F1-model_v4	92	0	0	85	61
AF-Q6NUQ1-F1-model_v4	84	0	0	105	97
AF-Q6P1M3-F1-model_v4	177	3	0	181	95
AF-Q6ZRH7-F1-model_v4	122	0	0	122	81
AF-Q70CQ4-F1-model_v4	816	10	0	801	747
AF-Q7L8L6-F1-model_v4	202	15	0	197	110
AF-Q7RTS9-F1-model_v4	75	32	0	68	30
AF-Q86SG6-F1-model_v4	66	11	0	76	37
AF-Q86TC9-F1-model_v4	839	0	0	829	635
AF-Q86VR7-F1-model_v4	296	0	0	297	257
AF-Q86Y38-F1-model_v4	263	8	0	252	240
AF-Q8IV36-F1-model_v4	117	0	0	99	45
AF-Q8IVU1-F1-model_v4	238	0	0	241	234
AF-Q8IZU9-F1-model_v4	309	8	0	307	248
AF-Q8NBP0-F1-model_v4	123	0	0	116	50
AF-Q8NFI3-F1-model_v4	81	0	0	83	95
AF-Q8NI17-F1-model_v4	209	0	0	205	142
AF-Q8TCP9-F1-model_v4	64	3	0	71	43
AF-Q8WX93-F1-model_v4	919	0	0	876	713
AF-Q96EY7-F1-model_v4	153	11	0	116	15
AF-Q96J84-F1-model_v4	283	64	0	269	214
AF-Q96KG9-F1-model_v4	243	67	0	241	113
AF-Q96PF1-F1-model_v4	0	0	0	261	15
AF-Q96QP1-F1-model_v4	505	13	0	492	444
AF-Q96RL6-F1-model_v4	184	14	0	192	45
AF-Q99062-F1-model_v4	239	14	0	225	216
AF-Q99650-F1-model_v4	263	0	0	260	214
AF-Q99797-F1-model_v4	60	0	0	55	43
AF-Q9BQT9-F1-model_v4	212	19	0	231	166
AF-Q9BY12-F1-model_v4	720	0	0	789	440
AF-Q9BYV7-F1-model_v4	57	0	0	66	45
AF-Q9H1B5-F1-model_v4	163	3	0	156	85
AF-Q9H4B4-F1-model_v4	151	9	0	150	136
AF-Q9H7Z3-F1-model_v4	401	8	0	373	94
AF-Q9HC35-F1-model_v4	334	0	0	330	211
AF-Q9NXE4-F1-model_v4	204	5	0	253	136
AF-Q9UBB9-F1-model_v4	326	57	0	390	302
AF-Q9UJX2-F1-model_v4	56	0	0	64	2
AF-Q9UK32-F1-model_v4	68	0	0	147	70
AF-Q9UKN8-F1-model_v4	142	8	0	121	127
AF-Q9UP83-F1-model_v4	104	0	0	154	45
AF-Q9UPX0-F1-model_v4	665	0	0	692	589
AF-Q9Y2G0-F1-model_v4	159	32	0	178	42
AF-Q9Y4A0-F1-model_v4	12	12	0	64	70
AF-Q9Y4K4-F1-model_v4	198	0	0	214	136
AF-Q9Y5F8-F1-model_v4	285	7	0	292	244
AF-Q9Y5G9-F1-model_v4	323	0	0	324	297
AF-Q9Y5H4-F1-model_v4	284	0	0	293	271
AF-Q9Y5I2-F1-model_v4	304	12	0	314	238
AF-A4D1B5-F1-model_v4	12	0	0	66	50
AF-A6NE52-F1-model_v4	667	0	0	702	472
AF-B5ME19-F1-model_v4	283	95	0	266	124
AF-O14917-F1-model_v4	505	2	0	525	434
AF-O15394-F1-model_v4	167	6	0	167	87
AF-O43747-F1-model_v4	121	0	0	114	82
AF-O60245-F1-model_v4	273	9	0	279	251
AF-O60330-F1-model_v4	287	0	0	294	247
AF-O75448-F1-model_v4	30	0	0	83	10
AF-O95206-F1-model_v4	419	16	0	423	375
AF-P00488-F1-model_v4	0	0	0	107	12
AF-P06756-F1-model_v4	128	0	0	123	75
AF-P07333-F1-model_v4	206	0	0	234	97
AF-P08514-F1-model_v4	131	0	0	128	59
AF-P08648-F1-model_v4	127	0	0	132	100
AF-P16066-F1-model_v4	114	0	0	122	51
AF-P20594-F1-model_v4	122	0	0	128	32
AF-P25092-F1-model_v4	68	0	0	166	73
AF-P28749-F1-model_v4	354	49	0	369	338
AF-P30530-F1-model_v4	221	37	0	222	104
AF-P42702-F1-model_v4	290	0	0	319	272
AF-P42892-F1-model_v4	105	0	0	96	67
AF-P51841-F1-model_v4	155	0	0	147	120
AF-P55290-F1-model_v4	72	4	0	74	35
AF-Q06418-F1-model_v4	229	10	0	242	125
AF-Q08174-F1-model_v4	278	0	0	279	260
AF-Q08462-F1-model_v4	145	0	0	154	86
AF-Q14DG7-F1-model_v4	394	8	0	405	398
AF-Q24JP5-F1-model_v4	318	0	0	343	303
AF-Q3MJ13-F1-model_v4	288	33	0	432	232
AF-Q5K4E3-F1-model_v4	110	0	0	170	90
AF-Q5T197-F1-model_v4	77	0	0	68	121
AF-Q6N069-F1-model_v4	100	0	0	92	30
AF-Q6P3W7-F1-model_v4	308	11	0	334	269
AF-Q6P9B9-F1-model_v4	181	0	0	193	64
AF-Q6PJG6-F1-model_v4	39	0	0	99	31
AF-Q6UWL6-F1-model_v4	226	0	0	228	15
AF-Q6ZTQ4-F1-model_v4	219	2	0	229	185
AF-Q7Z2Y5-F1-model_v4	861	3	0	1146	848
AF-Q86XM0-F1-model_v4	119	0	0	85	58
AF-Q86YV9-F1-model_v4	51	0	0	164	5
AF-Q8N3T6-F1-model_v4	414	12	0	423	398
AF-Q8N6Y1-F1-model_v4	231	0	0	195	171
AF-Q8NFM4-F1-model_v4	183	0	0	166	87
AF-Q8TAB3-F1-model_v4	502	0	0	505	463
AF-Q8WU66-F1-model_v4	52	0	0	89	30
AF-Q92845-F1-model_v4	134	10	0	140	17
AF-Q969F9-F1-model_v4	102	48	0	86	80
AF-Q96GX1-F1-model_v4	70	15	0	263	320
AF-Q96JP9-F1-model_v4	192	7	0	201	144
AF-Q96KP1-F1-model_v4	202	138	0	276	74
AF-Q99613-F1-model_v4	282	64	0	278	73
AF-Q99665-F1-model_v4	266	0	0	260	192
AF-Q9BYF1-F1-model_v4	94	0	0	78	35
AF-Q9BZA8-F1-model_v4	561	11	0	584	565
AF-Q9BZH6-F1-model_v4	109	5	0	142	104
AF-Q9H158-F1-model_v4	319	1	0	315	300
AF-Q9H4D0-F1-model_v4	215	0	0	214	160
AF-Q9NPG4-F1-model_v4	533	1	0	554	449
AF-Q9NVH0-F1-model_v4	153	25	0	131	98
AF-Q9NYV6-F1-model_v4	147	0	0	181	51
AF-Q9P217-F1-model_v4	250	23	0	201	70
AF-Q9P2J2-F1-model_v4	502	0	0	523	374
AF-Q9UKE5-F1-model_v4	658	1	0	924	525
AF-Q9UN66-F1-model_v4	161	0	0	164	31
AF-Q9UN67-F1-model_v4	159	0	0	164	40
AF-Q9UN70-F1-model_v4	295	35	0	296	274
AF-Q9UN71-F1-model_v4	284	0	0	289	239
AF-Q9UN72-F1-model_v4	290	0	0	303	232
AF-Q9UN73-F1-model_v4	306	0	0	316	285
AF-Q9UN74-F1-model_v4	300	0	0	313	277
AF-Q9UN75-F1-model_v4	298	18	0	307	241
AF-Q9Y5E1-F1-model_v4	158	0	0	161	27
AF-Q9Y5E2-F1-model_v4	151	0	0	155	20
AF-Q9Y5E6-F1-model_v4	156	3	0	159	31
AF-Q9Y5E7-F1-model_v4	156	0	0	160	40
AF-Q9Y5E8-F1-model_v4	137	0	0	150	17
AF-Q9Y5E9-F1-model_v4	157	3	0	161	50
AF-Q9Y5F0-F1-model_v4	156	0	0	161	35
AF-Q9Y5F1-F1-model_v4	155	5	0	160	60
AF-Q9Y5F2-F1-model_v4	157	12	0	160	47
AF-Q9Y5F3-F1-model_v4	178	0	0	179	88
AF-Q9Y5F6-F1-model_v4	307	22	0	305	259
AF-Q9Y5F7-F1-model_v4	299	0	0	301	243
AF-Q9Y5F9-F1-model_v4	286	1	0	293	235
AF-Q9Y5G0-F1-model_v4	285	0	0	290	234
AF-Q9Y5G1-F1-model_v4	286	0	0	291	234
AF-Q9Y5G2-F1-model_v4	284	5	0	295	236
AF-Q9Y5G4-F1-model_v4	285	0	0	294	237
AF-Q9Y5G5-F1-model_v4	288	0	0	294	237
AF-Q9Y5G6-F1-model_v4	286	0	0	294	237
AF-Q9Y5G7-F1-model_v4	288	0	0	294	237
AF-Q9Y5G8-F1-model_v4	289	0	0	293	246
AF-Q9Y5H0-F1-model_v4	290	2	0	294	257
AF-Q9Y5H1-F1-model_v4	283	0	0	294	272
AF-Q9Y5H2-F1-model_v4	289	0	0	297	225
AF-Q9Y5H3-F1-model_v4	291	15	0	298	251
AF-Q9Y5H5-F1-model_v4	307	10	0	316	250
AF-Q9Y5H6-F1-model_v4	305	5	0	317	265
AF-Q9Y5H7-F1-model_v4	288	75	0	302	256
AF-Q9Y5H8-F1-model_v4	307	30	0	316	300
AF-Q9Y5H9-F1-model_v4	304	23	0	314	253
AF-Q9Y5I0-F1-model_v4	306	0	0	322	265
AF-Q9Y5I1-F1-model_v4	306	1	0	316	254
AF-Q9Y5I3-F1-model_v4	303	29	0	317	250
AF-Q9Y5I4-F1-model_v4	363	5	0	365	297
AF-A5YM72-F1-model_v4	0	0	0	261	13
AF-O00533-F1-model_v4	224	0	0	241	123
AF-O15040-F1-model_v4	492	22	0	533	436
AF-O75309-F1-model_v4	116	0	0	113	15
AF-O76024-F1-model_v4	130	0	0	219	40
AF-O95163-F1-model_v4	178	0	0	131	22
AF-O95373-F1-model_v4	105	0	0	62	33
AF-P06731-F1-model_v4	61	0	0	59	17
AF-P07949-F1-model_v4	236	5	0	254	139
AF-P0DPD8-F1-model_v4	84	0	0	61	5
AF-P10721-F1-model_v4	189	0	0	231	67
AF-P13591-F1-model_v4	171	22	0	184	128
AF-P20273-F1-model_v4	178	4	0	185	27
AF-P35606-F1-model_v4	91	0	0	64	31
AF-P35968-F1-model_v4	349	4	0	400	151
AF-P36888-F1-model_v4	218	0	0	230	113
AF-P43146-F1-model_v4	467	58	0	471	332
AF-P57737-F1-model_v4	146	8	0	124	100
AF-Q08828-F1-model_v4	193	0	0	237	154
AF-Q15334-F1-model_v4	230	10	0	218	74
AF-Q2NKJ3-F1-model_v4	114	0	0	134	169
AF-Q2VWP7-F1-model_v4	269	6	0	288	220
AF-Q3B7T1-F1-model_v4	271	83	0	289	150
AF-Q68CR1-F1-model_v4	217	15	0	195	72
AF-Q68E01-F1-model_v4	200	29	0	179	0
AF-Q6P1J6-F1-model_v4	110	0	0	223	78
AF-Q86TV6-F1-model_v4	87	0	0	89	0
AF-Q8N766-F1-model_v4	119	0	0	68	38
AF-Q8N9C0-F1-model_v4	75	0	0	120	43
AF-Q8NB14-F1-model_v4	321	0	0	280	149
AF-Q92797-F1-model_v4	387	36	0	365	115
AF-Q93033-F1-model_v4	98	0	0	115	16
AF-Q96AE7-F1-model_v4	288	28	0	332	116
AF-Q96HW7-F1-model_v4	101	0	0	136	0
AF-Q96JN8-F1-model_v4	387	0	0	381	247
AF-Q96MS0-F1-model_v4	586	0	0	605	526
AF-Q96QK1-F1-model_v4	13	0	0	182	11
AF-Q9BWV1-F1-model_v4	434	7	0	441	304
AF-Q9BZA7-F1-model_v4	569	2	0	592	547
AF-Q9C0E2-F1-model_v4	30	1	0	62	36
AF-Q9H269-F1-model_v4	0	0	0	156	4
AF-Q9HC56-F1-model_v4	438	0	0	484	437
AF-Q9HCJ5-F1-model_v4	269	6	0	259	90
AF-Q9HCK4-F1-model_v4	566	0	0	576	558
AF-Q9HCL0-F1-model_v4	478	0	0	483	430
AF-Q9P2B2-F1-model_v4	70	0	0	69	24
AF-Q9P2E7-F1-model_v4	379	25	0	396	360
AF-Q9P2H5-F1-model_v4	254	0	0	257	143
AF-Q9UMF0-F1-model_v4	139	0	0	132	59
AF-Q9UPZ3-F1-model_v4	302	99	0	305	255
AF-Q9Y4B6-F1-model_v4	428	6	0	446	247
AF-Q9Y4E6-F1-model_v4	295	0	0	378	240
AF-Q9Y6N7-F1-model_v4	833	0	0	845	736
AF-Q9Y6R4-F1-model_v4	643	22	0	660	453
AF-A5D8W1-F1-model_v4	142	0	0	125	41
AF-O60500-F1-model_v4	235	13	0	242	146
AF-O75054-F1-model_v4	130	0	0	138	55
AF-P09619-F1-model_v4	266	44	0	320	181
AF-P12821-F1-model_v4	104	0	0	102	61
AF-P16234-F1-model_v4	286	22	0	251	164
AF-P17948-F1-model_v4	347	12	0	371	228
AF-P52789-F1-model_v4	0	0	0	162	37
AF-Q13308-F1-model_v4	137	4	0	148	70
AF-Q14974-F1-model_v4	0	0	0	352	1
AF-Q2TB90-F1-model_v4	0	0	0	255	17
AF-Q504Q3-F1-model_v4	293	44	0	240	142
AF-Q53EP0-F1-model_v4	275	0	0	341	214
AF-Q53R41-F1-model_v4	46	0	0	59	17
AF-Q8NFP4-F1-model_v4	57	0	0	105	50
AF-Q8TEX9-F1-model_v4	84	6	0	66	1
AF-Q96C45-F1-model_v4	130	100	0	157	75
AF-Q96K76-F1-model_v4	320	81	0	400	305
AF-Q9BXJ9-F1-model_v4	104	0	0	91	16
AF-Q9HBG6-F1-model_v4	101	8	0	98	56
AF-Q9NNW5-F1-model_v4	84	0	0	104	11
AF-Q9NVH2-F1-model_v4	19	0	0	68	22
AF-Q9P253-F1-model_v4	116	0	0	76	25
AF-Q9Y5L0-F1-model_v4	0	0	0	151	5
AF-O75534-F1-model_v4	90	0	0	114	25
AF-O94779-F1-model_v4	125	0	0	129	95
AF-O94856-F1-model_v4	290	11	0	383	197
AF-P35916-F1-model_v4	327	10	0	372	138
AF-P69849-F1-model_v4	151	0	0	135	72
AF-Q00872-F1-model_v4	177	0	0	184	56
AF-Q02246-F1-model_v4	70	0	0	70	30
AF-Q10570-F1-model_v4	260	0	0	223	110
AF-Q12860-F1-model_v4	59	0	0	59	53
AF-Q15155-F1-model_v4	149	0	0	135	42
AF-Q15393-F1-model_v4	12	0	0	65	2
AF-Q4ADV7-F1-model_v4	348	70	0	394	173
AF-Q63HM2-F1-model_v4	131	0	0	183	165
AF-Q69YN4-F1-model_v4	562	96	0	579	172
AF-Q6P3X3-F1-model_v4	0	0	0	176	25
AF-Q8IWX7-F1-model_v4	12	0	0	74	46
AF-Q8IZU2-F1-model_v4	88	0	0	174	47
AF-Q8TDY8-F1-model_v4	327	0	0	372	315
AF-Q8TEQ6-F1-model_v4	303	20	0	319	143
AF-Q92823-F1-model_v4	201	0	0	250	184
AF-Q92859-F1-model_v4	484	12	0	475	416
AF-Q9BYE9-F1-model_v4	193	0	0	192	145
AF-Q9H2M9-F1-model_v4	203	0	0	194	155
AF-Q9H7T0-F1-model_v4	31	0	0	90	41
AF-Q9NRP7-F1-model_v4	193	102	0	177	35
AF-Q9NTI5-F1-model_v4	337	0	0	337	167
AF-Q9P232-F1-model_v4	56	0	0	56	33
AF-Q9P2L0-F1-model_v4	61	0	0	143	16
AF-O60518-F1-model_v4	0	0	0	314	15
AF-P32004-F1-model_v4	150	0	0	220	122
AF-P54296-F1-model_v4	205	0	0	236	70
AF-Q16531-F1-model_v4	0	0	0	207	5
AF-Q29RF7-F1-model_v4	223	4	0	226	127
AF-Q5JPE7-F1-model_v4	195	4	0	181	97
AF-Q6ZRQ5-F1-model_v4	24	0	0	105	18
AF-Q7Z553-F1-model_v4	35	0	0	85	36
AF-Q8IWV2-F1-model_v4	55	0	0	55	16
AF-Q8NDM7-F1-model_v4	355	15	0	462	171
AF-Q99570-F1-model_v4	223	0	0	257	35
AF-Q9H0H0-F1-model_v4	127	0	0	158	25
AF-Q9NVE5-F1-model_v4	207	17	0	299	115
AF-Q9ULK4-F1-model_v4	38	1	0	58	13
AF-Q9UQ52-F1-model_v4	55	0	0	55	53
AF-A6NES4-F1-model_v4	80	0	0	138	59
AF-P52179-F1-model_v4	439	0	0	515	255
AF-Q7Z4L5-F1-model_v4	20	0	0	189	41
AF-Q8NDW8-F1-model_v4	15	0	0	176	15
AF-Q14146-F1-model_v4	41	0	0	108	10
AF-Q86VP6-F1-model_v4	38	42	0	58	45
AF-Q8NDA8-F1-model_v4	32	0	0	73	6
AF-Q96RY7-F1-model_v4	115	3	0	141	27
AF-Q5VW36-F1-model_v4	32	0	0	108	21
AF-Q6PGP7-F1-model_v4	0	0	0	67	15
AF-Q9BZZ2-F1-model_v4	89	0	0	179	10

## Sheet: figure3_b
targets	iou_merizo_before	iou_merizo_after	mcc20_merizo_before	mcc20_merizo_after
19hcA	0.807261	0.812977	0.704664	0.704664
1a59A	0.936477	0.878397	1	0.978106
1aj8A	0.844428	0.928557	0.83515	1
1anxA	0.140044	0.706384	0.114609	0.688054
1avcA	0.258757	0.400649	0.160098	0.265558
1axnA	0.296212	0.516855	0.223653	0.409402
1bpoA	0.669405	0.620541	0.657732	0.349902
1c3cA	0.985988	0.986102	0.997642	0.997642
1chkA	0.958774	0.991626	1	1
1crkA	0.676729	0.666024	0.25401	0.25401
1cscA	0.264727	0.756357	0.354332	0.796102
1cshA	0.585834	0.572854	0.692136	0.338067
1ddzA	0.631896	0.265985	0.582557	0.277215
1dfaA	0.475158	0.579188	0.522925	0.645685
1dk5A	0.342665	0.903959	0.386923	0.952532
1dk5B	0.549342	0.76323	0.493743	0.72148
1dkgA	0.962589	0.696203	1	0.685897
1dkgB	0.973809	0.775063	0.993378	0.681297
1dm5A	0.397295	0.898601	0.521998	0.968254
1dofA	0.561539	0.694476	0.376844	0.66515
1dq3A	0.675745	0.696141	0.682264	0.852374
1duwA	0.799892	0.799892	0.704639	0.704639
1e2tA	0.475524	0.854916	0.433055	0.830682
1ef0B	0.65317	0.658098	0.814079	0.814079
1efdN	0.76414	0.713319	0.496154	0.496154
1epuA	0.672257	0.823328	0.509721	0.67765
1f52A	0.656911	0.613411	0.752292	0.483895
1ftrA	0.966772	0.966772	1	1
1furA	0.724049	0.797726	0.575175	0.824106
1furB	0.843514	0.961676	0.730796	0.989011
1fvhA	0.867625	0.888612	0.989011	0.989011
1fzcC	0.457278	0.663969	0.51671	0.782519
1fzdA	0.894546	0.70457	1	0.779487
1g4mA	0.939745	0.907841	0.969101	0.827453
1gkmA	0.984306	0.988202	0.998024	0.998024
1gttA	0.981143	0.985849	0.997625	0.997625
1h1lD	0.298746	0.489891	0.262448	0.428779
1h29B	0.945731	0.728296	0.977956	0.768485
1h29D	0.948758	0.930313	0.977642	0.908246
1hf2A	1	0.940416	1	1
1hf2C	0.879407	0.888124	0.995049	0.995049
1hi8A	0.600172	0.700921	0.495178	0.581564
1hm6A	0.279281	0.344978	0.377807	0.479955
1hy0A	0.799117	0.776926	0.977629	0.977629
1hyoA	0.906512	0.748105	0.959135	0.511761
1i0aA	0.644914	0.639742	0.581788	0.558239
1i4aA	0.378856	0.949247	0.490223	0.987055
1iomA	0.938114	0.924083	1	1
1j1jA	0.557096	0.729263	0.188372	0.693023
1jc9A	0.82965	0.853464	0.776589	1
1jq5A	0.951741	0.952062	0.812195	0.978142
1jswB	0.754893	0.613889	0.729896	0.621723
1jvaB	0.454674	0.560292	0.532704	0.66588
1k62A	0.594597	0.648058	0.474322	0.561945
1k7wA	0.706286	0.709783	0.789308	0.789308
1k8kD	0.961864	0.965314	0.996441	0.996466
1kaeA	0.640534	0.728223	0.747434	0.485501
1keyD	0.623866	0.483412	0.487841	0.495215
1kq3A	0.962065	0.994523	0.833135	1
1ksiA	0.809456	0.500612	0.599385	0.521743
1kzqA	0.992125	1	1	1
1l5hA	0.864638	0.854388	0.935802	0.981084
1lmlA	0.746966	0.871137	0.73825	0.980645
1lwuB	0.480399	0.719608	0.539542	0.786832
1lwuC	0.486289	0.648862	0.582863	0.755308
1m15A	0.988804	0.569625	0.994382	0.258193
1m1jB	0.457368	0.338628	0.457185	0.257363
1m1jC	0.581565	0.498972	0.632342	0.620663
1m4uA	0.888837	0.693711	1	0.833865
1m5hA	0.96687	0.96687	1	1
1m5sA	0.96687	0.96687	1	1
1m9iA	0.24189	0.562091	0.134154	0.530368
1mhyG	0.6658	0.611355	0.953731	0.623099
1mowA	0.991965	0.834713	1	0.838994
1mowG	0.99145	0.816859	1	0.838682
1mqsA	0.649	0.815196	0.741705	0.811746
1mtyG	0.74812	0.706904	0.87037	0.87037
1n00A	0.750733	0.75486	0.783627	0.783627
1n10A	0.874848	0.98287	0.719552	1
1n93X	0.672006	0.683675	0.687688	0.687688
1na6A	0.989104	0.989104	1	1
1na6B	0.979974	0.779747	1	0.71883
1ng6A	0.98656	1	1	1
1o2dA	0.971396	0.770934	0.838543	0.660738
1o7xA	0.96237	0.885305	1	0.981523
1ofwA	0.807261	0.812977	0.704664	0.704664
1oglA	0.788722	0.792787	0.595819	0.595819
1owbA	0.499909	0.80568	0.5685	0.891767
1pprM	0.977807	0.96845	0.853357	1
1pq4A	0.976804	0.992195	1	1
1q5nA	0.738792	0.593931	0.747717	0.575211
1qguA	0.864356	0.863199	0.947699	0.827951
1qh4A	0.969076	0.948361	0.984211	0.769341
1qk1A	0.64052	0.592685	0.25467	0.7777
1qyaB	0.974287	0.974287	1	1
1r5jA	0.981358	0.981358	1	1
1r6nA	0.938776	0.907407	1	1
1re3B	0.401222	0.564626	0.488962	0.704681
1re5A	0.830592	0.768665	0.763717	0.690261
1re5D	0.863607	0.839755	0.629222	0.687724
1ro2A	0.299887	0.65092	0.188938	0.726396
1s7jA	0.969683	0.954849	1	1
1sdjA	0.974033	0.980463	1	1
1sg6A	0.664511	0.741834	0.496014	0.496014
1sujA	0.895107	0.895107	0.825289	0.825289
1sziA	0.709093	0.650928	0.912859	0.643229
1szqA	0.987045	0.995668	1	1
1szwA	0.824492	0.825576	0.883401	0.883419
1t3uA	0.284444	0.978036	0.260606	1
1t3uB	0.266755	0.978266	0.252439	1
1t8sA	0.977614	0.710871	1	0.497712
1ta9A	0.93586	0.93586	0.971722	0.971722
1ta9B	0.931931	0.93661	0.969543	0.969543
1td9D	0.943077	0.963703	0.902109	1
1tj7A	0.474117	0.693257	0.255128	0.486934
1tm0A	0.980252	0.993376	1	1
1toaA	0.92994	0.903156	0.98917	0.98917
1tu5A	0.978352	0.99685	1	1
1tueG	0.969825	0.969825	1	1
1u0kA	0.978879	0.971932	1	1
1u6rA	0.65127	0.59051	0.261933	0.128335
1ujnA	0.773706	0.624269	0.723373	0.483789
1uvjA	0.543485	0.580928	0.349776	0.410154
1v9mA	0.962268	0.938433	1	1
1vdkA	0.80114	0.813954	0.742199	0.742199
1vdkB	0.789065	0.829391	0.743565	0.743565
1vgmA	0.940459	0.844946	0.984196	0.974912
1vgpA	0.966036	0.958693	1	1
1vkyB	0.99295	0.985934	1	1
1vljA	0.950387	0.941484	0.774382	0.972362
1vmiA	0.975353	0.987619	1	1
1vraB	0.990488	0.990488	1	1
1vrpB	0.989343	0.50869	0.994652	0.512339
1vsgA	0.60221	0.493457	0.650234	0.38338
1vz6A	0.920213	0.654684	0.970745	0.632509
1w27A	0.65489	0.703369	0.237548	0.427438
1w3wA	0.413698	0.773335	0.351117	0.845347
1w4tA	0.629005	0.615106	0.810508	0.810508
1w5rA	0.605622	0.625345	0.812737	0.812737
1w7cA	0.627134	0.717739	0.232609	0.597813
1wacA	0.552157	0.697936	0.351546	0.580886
1wdiA	0.979728	0.979728	1	1
1wzoA	0.991629	0.983136	1	1
1wzoB	0.991699	0.983277	1	1
1xahA	0.987693	0.987693	1	1
1xaiA	0.97754	0.983106	1	1
1xqbA	0.776817	0.808006	0.744413	0.703189
1xubA	0.950909	0.950909	1	1
1y2mA	0.795059	0.798331	0.773297	0.750165
1y2mC	0.726466	0.737447	0.568352	0.545149
1y2mD	0.712536	0.66238	0.457909	0.590816
1ycnA	0.0827591	0.850206	0.113048	0.929487
1ye9A	0.913401	0.89657	0.964126	0.964126
1yfmA	0.897451	0.853867	0.993333	0.518457
1yiiA	0.870464	0.906869	0.962025	0.962025
1yisA	0.827707	0.624556	0.606677	0.555607
1ym5A	0.979794	0.966579	1	1
1yu0A	0.846509	0.842017	0.885535	0.885535
1yu2A	0.828689	0.828921	0.885059	0.507428
1yy3A	0.919741	0.919741	0.968254	0.968254
1z1nX	0.755153	0.742517	0.743369	0.743369
1z2zA	0.783279	0.690892	0.664579	0.775446
1z3uA	0.963474	0.859401	1	1
1zhxA	0.532275	0.674812	0.361695	0.53341
2ab5A	0.922775	0.952928	0.850337	1
2ab5B	0.94461	0.94461	1	1
2ae0X	0.858495	0.885939	0.949254	0.949254
2af4C	0.967282	0.970218	1	1
2auaA	0.777158	0.718024	0.762564	0.762564
2azpA	0.9875	0.993731	1	1
2b5uA	0.933623	0.868342	0.981061	1
2bh0A	0.932258	0.932258	0.97	0.97
2c10A	0.829998	0.826881	0.62986	0.797353
2c4iA	0.967249	0.975514	0.84841	1
2cvcA	0.801079	0.770313	0.801659	0.736646
2cw8A	0.716452	0.739339	0.695523	0.418159
2cxaA	1	1	1	1
2czrA	1	1	1	1
2d3aA	0.988779	0.950043	1	0.789469
2dchX	0.880364	0.888603	1	0.838722
2dfuA	0.98414	0.976266	1	1
2dyiA	0.894429	0.871414	0.95625	0.95679
2e1mC	0.642931	0.616233	0.836388	0.781457
2e84A	0.950505	0.918129	0.978558	0.912015
2e9fB	0.700933	0.896531	0.682735	0.735568
2etvA	0.871527	0.860594	0.707278	0.496835
2f1lA	1	0.987723	1	1
2fauA	1	0.986115	1	1
2g5dA	0.762047	0.797266	0.771721	0.896711
2g6gA	0.715411	0.702329	0.758228	0.727181
2gk9B	0.968397	0.960617	1	1
2gkeA	0.855129	0.90859	0.815755	0.815755
2gruA	0.706017	0.703091	0.49726	0.49726
2gu3A	0.984497	0.984497	1	1
2guwB	0.985815	0.98116	1	1
2guwC	0.743676	0.883249	0.649235	0.649235
2h0lA	0.362449	0.874075	0.476256	0.958861
2h12A	0.504856	0.782225	0.441551	0.860274
2h12B	0.443719	0.757646	0.254487	0.938967
2h9fA	0.979212	0.994764	1	1
2hb0A	0.994398	1	1	1
2hczX	0.97537	0.983559	1	1
2hfzA	0.853812	0.893241	0.76339	0.76339
2hiyA	0.944974	0.955754	1	1
2hiyB	0.977647	0.94499	1	1
2hp0A	0.981559	0.995378	1	1
2hyvA	0.418445	0.753372	0.473927	0.853355
2hzmA	0.980648	0.980648	1	1
2hzmG	0.95987	0.95987	1	1
2ibpA	0.83332	0.726546	0.8082	0.723279
2ie7A	0.795404	0.880608	0.89044	0.959119
2ifcA	0.903777	0.855965	0.859967	0.975178
2ii2A	0.361408	0.653929	0.224839	0.59001
2ijrA	0.916819	0.923635	0.978022	0.978022
2im9A	0.671508	0.727728	0.619872	0.704722
2j1gE	0.265445	0.880749	0.468141	0.803003
2j1qA	0.988243	0.982572	0.9941	0.9941
2j58A	0.681845	0.755019	0.724487	0.762139
2j5zA	0.802913	0.845223	0.563233	0.804816
2j7uA	0.930825	0.619643	0.763592	0.42163
2j91C	0.756137	0.798705	0.605072	0.760903
2jexA	0.950436	0.903266	1	1
2jksA	1	0.992984	1	1
2nnuA	0.932648	0.878154	1	1
2ntxA	0.515939	0.376667	0.228317	0.347603
2ntxB	0.776584	0.263736	0.627473	0.347008
2nyfA	0.968546	0.682635	0.809787	0.584733
2nykA	0.974892	0.958442	0.991561	0.991561
2nynA	1	0.996092	1	1
2o1eA	0.919138	0.933323	1	1
2o1eB	0.925658	0.767745	1	0.714844
2o5nA	0.918974	0.925916	0.965909	0.965909
2o5nB	0.913081	0.919838	0.966292	0.966292
2o6yA	0.992257	0.988415	1	1
2ogwA	0.961478	0.976689	1	1
2ojwC	0.989107	0.92101	1	0.845304
2ojwE	0.983242	0.983198	0.7934	0.7934
2oo4A	1	0.827434	1	0.743304
2otnA	0.927579	0.973065	1	1
2otnB	0.965862	0.939315	1	1
2oyhE	0.4436	0.681684	0.505239	0.760437
2p1gA	0.733948	0.733948	0.703985	0.703985
2p2wA	0.806665	0.946444	0.702049	1
2pfmA	0.97111	0.847172	1	0.763153
2pnwA	0.983206	0.994368	1	1
2prsA	0.984892	0.992421	1	1
2ptrA	0.888911	0.849288	0.743807	0.781426
2ptrB	0.570739	0.641628	0.488534	0.639311
2pw0B	0.931468	0.948194	0.991176	0.991176
2q18X	0.986013	0.72695	1	0.509257
2q8pA	0.75363	0.70259	0.564544	0.495951
2qgaB	0.881976	0.823348	0.822287	0.695556
2qgaC	0.883688	0.915243	0.822032	0.822032
2qggA	0.988435	1	1	1
2qguA	0.729846	0.377181	0.831522	0.343457
2qojZ	0.961424	0.95389	1	1
2qveA	0.988659	0.905705	1	0.813364
2qyuA	0.452835	0.54416	0.370561	0.496764
2qzaB	0.696661	0.586061	0.530243	0.505853
2r18A	0.969501	0.969501	1	1
2r51A	0.985967	0.985967	1	1
2r79A	0.871421	0.804785	0.985663	0.765446
2r7aB	0.903163	0.882306	0.704317	0.845229
2riqA	0.313328	0.861624	0.307435	0.933333
2uu7A	0.989287	0.767666	1	0.791237
2vs7A	0.966816	0.843526	0.98324	0.98324
2vs7D	1	0.979276	1	1
2vsgA	0.616837	0.878195	0.814187	1
2w2gA	0.992248	0.992248	1	1
2w2gB	0.992218	0.992218	1	1
2w3qA	0.893741	0.894955	0.943231	0.943231
2w82A	0.552731	0.745715	0.549785	0.740619
2w8hA	0.904518	0.878873	0.940994	0.940994
2wi8A	0.874897	0.850001	0.530628	0.496441
2wjnC	0.818862	0.85093	0.746215	1
2wnkA	0.982229	0.982229	1	1
2wnpF	0.229353	0.777707	0.325566	0.80345
2wzfA	0.965163	1	0.864969	1
2x1dA	0.863134	0.754815	0.661499	0.463712
2x4lA	0.953876	0.934153	0.990091	0.966443
2x75A	0.977052	0.955764	1	1
2xdqA	0.914693	0.914622	1	1
2xdqB	0.563254	0.627913	0.542227	0.29665
2xheA	0.646419	0.84513	0.700352	0.724985
2xliA	0.867009	0.804558	0.656515	1
2xljA	0.768085	0.876404	0.61618	0.703078
2xo3A	0.560683	0.702074	0.602664	0.6886
2xy4A	1	1	1	1
2y73B	0.871311	0.853918	0.766933	0.848301
2yayA	0.796925	0.800816	0.594936	0.594936
2ybxA	0.975371	0.975371	1	1
2ybxB	0.974577	1	1	1
2yfaA	0.974897	0.918658	1	1
2yglA	0.983053	0.98867	1	1
2ynmC	0.926309	0.85809	1	0.851807
2ynmD	0.840691	0.968993	0.766461	1
2z1dB	0.415433	0.415684	0.413647	0.436105
2z51A	0.961818	0.949419	1	1
2zhjA	0.374553	0.922923	0.477742	0.965079
2zocA	0.80133	0.755419	0.887651	0.685392
2ztbA	0.494459	0.662827	0.493874	0.841332
3aekA	0.97146	0.962185	1	1
3aekB	0.594399	0.651854	0.546789	0.660571
3akjA	0.553712	0.597156	0.443245	0.552355
3aqoA	0.947596	0.956082	1	1
3axjA	0.874524	0.650834	0.703885	0.436683
3axjB	0.974913	0.96674	1	1
3b6rA	0.984128	0.643491	0.992021	0.775636
3be6A	0.758673	0.871769	0.496516	1
3bfjA	1	1	1	1
3bh7B	0.956633	0.962686	1	1
3bhgA	0.894661	0.793108	0.823422	0.609986
3bqwA	0.915729	0.911045	0.883552	0.883552
3c0wA	0.98221	0.991068	1	1
3c19A	1	1	1	1
3c8tA	0.976713	0.985945	0.939128	0.997636
3ce9A	1	0.994188	1	1
3ci0J	0.441406	0.972879	0.327578	1
3clhA	1	1	1	1
3cx3A	0.940373	0.933198	1	1
3cx3B	0.71259	0.733909	0.703557	0.703557
3czbA	0.539992	0.549581	0.627663	0.627663
3d30A	0.934756	0.926093	0.971154	0.971154
3d9wA	0.624411	0.636589	0.810691	0.810691
3e0jA	0.922676	0.938728	0.837695	0.971154
3e0jC	0.92601	0.933045	0.970558	0.97066
3ednA	0.900769	0.9727	1	1
3eeqA	0.914065	0.908059	0.856272	0.856272
3eeqB	0.929848	0.929902	0.863189	0.863189
3eixA	0.732527	0.727318	0.496491	0.496491
3ejbB	0.810634	0.801661	0.842182	0.897368
3ejbH	0.530945	0.605262	0.330034	0.57741
3ejxD	0.973779	0.973779	1	1
3epnB	0.805256	0.994216	0.446033	1
3epoA	0.777533	0.930029	0.446346	0.969901
3etoA	0.700248	0.720374	0.495652	0.495652
3f85A	0.982627	0.982627	1	1
3fkyC	0.988436	0.976877	1	0.780062
3fveA	0.96522	0.979001	1	1
3g7kB	0.984622	0.979552	1	1
3gd0A	0.986188	0.847359	0.908773	0.825419
3gfvA	0.784693	0.666285	0.494116	0.401189
3ghgB	0.857855	0.950382	0.825814	1
3ghgC	0.592819	0.565918	0.634138	0.536353
3gi1B	0.765012	0.695616	0.712302	0.712302
3gtdA	0.633175	0.633994	0.414499	0.39349
3gzhA	0.560292	0.698022	0.416833	0.270901
3h20A	0.759243	0.880368	0.723194	0.806331
3h9nA	1	1	1	1
3hh8A	0.91748	0.930818	1	1
3hi7A	0.814898	0.783273	0.542421	0.482012
3hi7B	0.658794	0.86321	0.478343	0.62381
3hl0A	1	0.994134	1	1
3hl6A	0.881875	0.854646	1	1
3hrgA	1	1	1	1
3hwkA	0.952137	0.963357	1	1
3ieeA	0.983915	0.983915	0.995951	0.995951
3if8A	0.355802	0.780702	0.29292	0.696429
3it4B	0.96135	0.96135	1	1
3it4D	0.96057	0.950998	1	1
3iv7A	1	0.963497	1	1
3jpzA	0.670813	0.629686	0.234837	0.234837
3jszA	0.991269	1	1	1
3ju5A	0.946105	0.551786	0.777691	0.25578
3ju5C	0.957798	0.919099	0.776888	0.77692
3jzdA	0.960375	0.994251	0.839352	1
3k0yA	0.989821	0.989821	1	1
3k6oA	0.990233	0.990233	1	1
3kdrA	0.321629	0.297876	0.3918	0.39209
3l2dB	0.632325	0.680965	0.130001	0.26528
3l2eA	0.662627	0.678528	0.253398	0.253398
3lhsA	0.737927	0.736204	0.49654	0.49654
3loyA	0.972357	0.771356	0.80042	0.696662
3m1mA	0.619627	0.80887	0.571993	0.712209
3m7gA	0.868927	0.630838	0.8814	0.718886
3md9A	0.946177	0.946177	1	1
3mfqA	0.917055	0.910422	0.992806	0.992806
3msuA	0.530977	0.554809	0.456093	0.373158
3msuB	0.479469	0.879136	0.568227	0.981221
3mwfA	0.814319	0.784681	0.477116	0.496552
3mxaA	0.910923	0.993378	1	1
3n6xA	1	1	1	1
3nb2A	0.548988	0.725002	0.405728	0.531602
3ng0A	0.709908	0.626634	0.751068	0.483989
3nqiA	0.991372	0.991372	1	1
3nqzA	0.955271	0.966305	1	1
3o8jA	0.963679	0.888485	0.985379	0.950413
3oceA	0.782944	0.626499	0.824493	0.661629
3ocfA	0.920417	0.957506	0.997748	0.997748
3ocfB	0.733163	0.914205	0.529766	0.745777
3ocfD	0.69055	0.891346	0.438503	0.822587
3okfA	0.744643	0.920009	0.497207	1
3oueA	1	1	1	1
3ouqA	0.975157	0.975157	1	1
3ox4A	1	1	1	1
3p2dA	0.893129	0.893129	0.945055	0.945055
3p42A	0.468126	0.674166	0.410272	0.602414
3pdiA	0.668611	0.666251	0.678824	0.678824
3pdiB	0.733598	0.775212	0.667359	0.667359
3pgbA	0.789328	0.848643	0.575724	0.797336
3pjaJ	0.990919	0.981938	1	1
3pqhA	0.601429	0.410303	0.480641	0.358885
3pshA	0.934626	0.815951	0.908751	0.496914
3ptyA	0.948031	0.986046	1	1
3qb5K	0.964765	0.964765	1	1
3qbeA	0.695002	0.812566	0.497143	0.738571
3qbpA	0.92378	0.775886	0.99093	0.690246
3qbpB	0.917834	0.815164	0.991051	0.813175
3qdfA	0.992131	0.984208	1	1
3qqyA	0.888889	0.875817	1	0.954248
3qwnA	0.965664	0.990185	0.807254	1
3r5tA	0.767479	0.749247	0.413477	0.496599
3r6oA	1	1	1	1
3r6qA	0.876354	0.798491	0.982684	0.811888
3r7pA	0.830199	0.871684	0.738096	0.976027
3rd8A	0.954741	0.946678	0.986871	0.986871
3rf7A	0.98851	0.98851	1	1
3rgaA	0.98586	0.992906	1	1
3rh3A	0.965488	0.974091	0.986842	0.986842
3rh3B	0.973862	0.965324	0.986726	0.986726
3rr6A	0.992141	1	1	1
3rrkA	0.634758	0.742842	0.554705	1
3rrpA	0.907527	0.794265	0.978495	0.651461
3rwxA	1	1	1	1
3sxxA	0.933562	0.857717	0.978979	0.551021
3sxxC	0.909876	0.885355	0.977477	0.564074
3tefA	0.820571	0.820424	0.626956	0.626956
3tlkA	0.758467	0.779647	0.496599	0.496599
3tnyA	0.774312	0.758635	0.413826	0.496403
3tqgB	0.921247	0.84424	0.852028	0.948864
3tv2A	0.987216	0.979045	1	1
3tw8A	0.774427	0.849943	0.639997	0.858965
3u7qA	0.82523	0.876067	0.947589	0.826536
3u7qB	0.559271	0.663652	0.480062	0.570825
3uguA	0.982691	0.977069	0.991304	0.991304
3uhjC	0.994337	0.744337	1	0.714286
3uhjF	0.980079	0.994272	0.833037	1
3ujpA	0.888652	0.846414	0.978102	0.813098
3ujpB	0.899977	0.970265	0.985019	0.985019
3unvA	0.880738	0.775155	0.705722	0.624234
3uvfA	0.801166	0.801166	0.496047	0.496047
3ux3A	0.556746	1	0.367248	1
3vldA	0.64588	0.534521	0.497763	0.497763
3w5sA	1	1	1	1
3wa2X	0.962204	0.880493	0.987097	0.562339
3x01A	0.987363	0.981092	0.996825	0.996825
3x01B	0.966889	0.966889	0.996644	0.996644
3zc4A	0.936722	0.825281	1	1
3zc4F	0.924397	0.730337	1	1
3zdrA	1	0.995037	1	1
3zk9A	0.978633	0.978633	1	1
3zokA	0.989103	1	1	1
4a8sC	0.560206	0.706579	0.463689	0.472486
4acfA	0.94205	0.692833	0.972632	0.750135
4admA	0.916627	0.827795	0.986667	0.815872
4admC	0.940368	0.865902	0.993421	0.819074
4am1A	0.971301	0.875858	0.994203	0.782175
4ar9A	0.932324	0.692571	1	0.714544
4arfA	0.9792	0.974093	1	1
4baxA	0.988499	0.895748	1	0.685427
4bgfA	0.612231	0.610981	0.813921	0.840226
4bgfF	0.621323	0.56021	0.812433	0.838951
4bkwA	0.982474	0.982474	1	1
4bqnA	0.701988	0.602534	0.824407	0.664931
4bx8A	0.86646	0.846548	0.856951	0.856951
4bx8B	0.624575	0.98278	0.470516	1
4by6A	0.957422	0.965044	0.994094	0.994094
4by6D	0.960958	0.960958	0.996032	0.996032
4c1bA	1	0.98836	1	1
4c5pA	0.521915	0.471884	0.570725	0.570725
4c5sA	0.743355	0.725221	0.566589	0.61656
4c5sC	0.559025	0.810873	0.519107	0.770989
4ccaA	0.449985	0.740588	0.484106	0.797346
4cl2A	0.934039	0.984907	0.992424	0.992424
4dbfA	0.992314	1	1	1
4dbhA	1	0.9852	1	1
4dk2A	0.795937	0.947394	0.588229	1
4dunA	0.977101	0.969582	1	1
4e4rA	0.981699	0.963706	1	1
4e6yA	0.413662	0.708478	0.295715	0.662544
4eeiA	0.852082	0.985658	0.760895	1
4efcA	0.911291	0.78871	0.824102	0.619832
4efjA	0.884713	0.914449	1	0.975945
4epuA	0.803346	0.795485	1	1
4evfA	0.14029	0.536268	0.0855974	0.427403
4exrA	0.921781	0.921781	1	1
4g07A	0.784331	0.616384	0.641676	0.586623
4g09A	0.648641	0.782792	0.542333	0.643147
4g59C	0.955377	0.955272	0.988636	0.988636
4g7nA	0.990873	0.990873	1	1
4gicA	0.788011	0.691523	0.658141	0.658141
4guzA	0.61673	0.613416	0.811731	0.811731
4h0fA	0.578588	0.821998	0.496183	0.704403
4h40A	0.993245	0.993245	1	1
4h59A	0.86724	0.87054	0.496678	0.496678
4hgvA	0.93508	0.957657	0.986547	0.986547
4hgvD	0.869141	0.832699	0.78396	0.813876
4hheA	0.973217	0.960462	0.917477	1
4hn9A	0.580464	0.693148	0.520388	0.403158
4hppA	0.716166	0.945234	0.775275	0.775275
4i8oA	0.904892	0.904769	1	1
4ilyA	0.938345	0.974928	1	1
4inoA	0.973822	0.973822	1	1
4is4A	0.988313	0.959071	1	1
4is4D	0.986967	0.961195	1	0.804793
4j8qA	1	1	1	1
4j9wA	0.96824	0.980827	1	1
4jadA	0.482174	0.852869	0.5685	0.967136
4jbdA	0.961765	0.974357	1	1
4jc8A	0.857816	0.779325	0.858627	0.637216
4jc8B	0.814269	0.859472	0.854073	0.800078
4jccA	0.828047	0.835211	0.494174	0.628374
4jciA	1	0.993611	1	1
4jciB	0.980707	0.987097	1	1
4jcwA	0.924025	0.924025	0.960396	0.960396
4jehA	0.841516	0.947415	0.836342	0.996403
4juuA	0.981133	0.981131	1	1
4jzcA	0.938065	0.919876	1	1
4k3vA	0.854964	0.992121	0.704284	1
4k7gB	1	0.988234	1	1
4k7xA	0.974831	0.99365	1	1
4k8lA	0.986963	1	1	1
4kc0A	0.806267	0.814188	0.703167	0.703167
4ksyA	0.967203	0.967203	1	1
4lb0A	0.994168	0.971193	1	1
4lduA	0.988589	0.988589	1	1
4ldvA	1	1	1	1
4ljsA	0.967704	0.930162	1	1
4ll1C	0.992857	1	1	1
4lniA	0.659142	0.728447	0.505178	0.676484
4lojA	0.404224	0.591667	0.339543	0.485798
4loxA	0.868855	0.868855	0.733378	0.733378
4lq0A	0.821682	0.904078	0.484956	0.97651
4lr4A	0.982458	0.982458	1	1
4m7hA	0.881279	0.833774	0.80256	0.80256
4m7oA	0.929509	0.916915	0.704295	1
4mcaA	0.978441	0.745857	0.832901	0.63087
4mcaB	0.994508	1	1	1
4mduA	0.5314	0.779446	0.573441	0.782759
4mdvB	0.472073	0.819495	0.46856	0.805987
4mdyA	0.921636	0.92517	1	1
4mlzA	0.726968	0.720239	0.496587	0.410673
4mx2A	0.619297	0.762095	0.654569	0.518719
4mx2B	0.833112	0.722797	0.661089	0.619495
4mx2D	0.605132	0.667155	0.640783	0.506787
4mx8A	0.811812	0.815087	0.494487	0.627472
4n01A	0.707251	0.836237	0.40502	0.691228
4n7qA	0.813218	0.994057	0.448193	1
4n9jA	0.991033	0.982147	1	1
4nkbA	1	1	1	1
4nkbB	1	0.99025	1	1
4nleA	0.71806	0.66709	0.637047	0.754453
4nnoA	0.923601	0.937108	1	1
4nslA	0.687832	0.863445	0.328258	0.824364
4nslB	0.632321	0.70752	0.642676	0.657141
4nv8A	0.593236	0.44297	0.630439	0.704463
4nzrM	0.851338	0.861422	0.655527	0.655527
4oltB	0.845878	0.975033	0.828605	1
4oxrA	0.820144	0.805755	0.652428	0.842705
4p2aA	1	0.986161	1	1
4p53A	0.951152	0.743651	0.843554	0.73324
4pagA	0.569044	0.670014	0.371845	0.761195
4pfzB	0.984389	0.984141	1	1
4pm4A	0.931659	0.871084	0.864545	1
4pqxA	1	1	1	1
4q2hA	0.971402	0.98275	1	1
4q2rA	0.983698	0.983675	0.991803	0.991803
4q68A	0.746987	0.746987	0.703971	0.703971
4qgsA	0.958846	0.963891	0.981579	0.981579
4qkuA	0.978919	0.976658	1	0.792183
4qkuC	0.98125	0.985883	1	1
4qxoA	0.461765	0.750634	0.394869	0.770036
4rf6A	0.912043	0.898221	0.752882	0.925792
4rf6B	0.900504	0.872022	0.747126	0.926006
4rflA	0.990986	0.993998	1	1
4s17A	0.937831	0.639364	0.968397	0.74769
4s17C	0.932685	0.681044	0.965753	0.746547
4tvmA	0.549807	0.575769	0.277011	0.285606
4v2qB	0.70277	0.805416	0.511126	0.757344
4wesA	0.706762	0.725096	0.803094	0.803094
4wesB	0.584006	0.706671	0.419569	0.466849
4xghA	0.534005	0.62826	0.253702	0.272255
4yhxA	0.902865	0.902865	0.962585	0.962585
4yisA	0.891026	0.847458	0.969492	0.73229
4yisB	0.886805	0.764085	0.96831	0.721856
4z9mB	0.921748	0.921603	0.96	0.96
4z9mC	0.989342	0.647304	0.994652	0.776314
5ad1A	0.77731	0.822137	0.4328	0.631447
5br4A	1	1	1	1
5cflA	0.51341	0.621164	0.599353	0.571075
5cr9A	0.965865	0.822416	1	0.703509
5czxA	0.708768	0.660953	0.495556	0.735556
5eksA	0.988797	0.988797	1	1
5eksB	0.994367	0.994367	1	1
5eytA	0.493726	0.749585	0.414005	0.840116
5eyvA	0.576433	0.733588	0.2232	0.658431
5eyvB	0.7357	0.801368	0.349315	0.705413
5f0jB	0.993311	1	1	1
5f33A	0.792906	0.78842	0.81059	0.81059
5fb3A	0.982326	0.994068	1	1
5fb3E	0.988106	0.994033	1	1
5gizA	0.922008	0.908451	1	1
5grmA	0.748469	0.442708	0.546791	0.293106
5grmB	0.634303	0.476263	0.509885	0.601085
5h2gB	0.944351	0.957994	1	1
5ha4B	0.911355	0.924905	0.818519	0.818519
5hgrA	0.781601	0.786768	0.765778	0.765778
5hgrB	0.799833	0.807117	0.773481	0.774157
5hvnA	0.994366	0.994366	1	1
5hwaA	0.683324	0.679561	0.583418	0.58344
5joqA	0.752409	0.705544	0.496094	0.496094
5jpdA	0.745455	0.752727	0.728938	0.728938
5k87A	0.969605	0.989769	1	1
5k87B	0.979481	0.994832	1	1
5k8cA	0.988891	0.983384	1	1
5kohA	0.85478	0.870934	0.830768	0.830768
5kohB	0.498836	0.635736	0.269196	0.572839
5kohC	0.858253	0.877823	0.950207	0.830416
5ktnA	0.799571	0.772725	0.813534	0.813534
5m29A	0.908297	0.924161	1	1
5m3bB	0.932609	0.932609	1	1
5mbqB	0.775547	0.824669	0.494165	0.630112
5muxA	0.983045	0.991497	1	1
5nx8B	0.815111	0.730029	0.765507	0.459753
5ti1A	0.98151	0.986079	1	1
5tprA	0.902402	0.813065	1	0.728643
5tuxA	0.805017	0.795913	0.704769	0.770807
5u92A	0.789285	0.667702	0.630848	0.130848
5ui2A	0.824053	0.781076	0.689382	0.763357
5uppA	0.727822	0.958634	0.40223	0.987013
5uqsA	0.628233	0.633949	0.612941	0.377458
5uquA	0.623959	0.658676	0.700218	0.381901
5v4lA	0.441072	0.626776	0.0581362	0.31355
5v4lD	0.739969	0.757978	0.595947	0.452979
5vkwA	0.638822	0.472961	0.499355	0.187238
5vkwB	0.545082	0.425648	0.401225	0.612581
5vlcA	0.631577	0.773171	0.476236	0.641968
5vlcE	0.633527	0.772985	0.56657	0.642119
5w56B	0.892453	0.892453	0.992453	0.992453
5xn8A	0.989109	0.989109	1	1
5xnyA	0.789205	0.768094	0.69912	0.69912
5y5sC	0.674738	0.751359	0.763644	0.763644
5yscA	0.924517	0.910065	1	1
5zhqA	0.98336	0.741839	0.994366	0.779214
5zliA	0.937988	0.921862	0.974684	0.753578
5zxlA	0.989169	0.994567	1	1
6abwA	0.943071	0.798859	0.866607	0.932249
6abxA	0.782738	0.933174	0.659261	1
6an0A	0.633262	0.778269	0.457527	0.610659
6at7B	0.430398	0.610464	0.17163	0.425696
6c5cA	0.682922	0.740223	0.497389	0.595654
6c5cB	0.665502	0.79897	0.497375	0.73622
6d1vA	0.888571	0.862128	0.81643	0.81643
6eubA	0.804164	0.85518	0.657336	0.808015
6grrB	0.643815	0.564351	0.638978	0.588275
6hjfA	0.994382	1	1	1
6ig5A	0.560611	0.649737	0.327531	0.582054
6iowA	0.976598	0.982448	1	1
6md5A	0.992702	0.985461	1	1
6mx3A	0.945759	0.951699	1	1
6mx3B	0.965107	0.953649	1	1
6n1mA	0.747086	0.773808	0.721779	0.721779
6qnvA	0.315806	0.8177	0.493601	0.740662

[truncated: 15 more sheets: figure3_c_merizo, figure3_c_merizo_ecod, figure3_c_dpam, figure3_c_dpam_ecod, figure4_a, figure4_bcd, table1, supp_fig_1, supp_fig_2_a_i, supp_fig_2_a_ii, supp_fig_2_b_i, supp_fig_2_b_ii, supp_fig_6, supp_fig_8, supp_fig_11]
